# Supplementary material for: Centromeric localization of αKNL2 and CENP-C proteins in plants depends on their centromere-targeting domain and DNA-binding regions
Source: Nucleic Acids Res. 2024 Dec 24;53(4):gkae1242. doi: 10.1093/nar/gkae1242 (PMC11879092; doi:10.1093/nar/gkae1242)
Supplement: gkae1242_Supplemental_Files [file gkae1242_supplemental_files.zip]

Archive with 5 entries (5 files):
- CENPC manuscript_PDB files.zip
- KNL2_CENP-C_sequences.zip
- Supplementary Figures_1-5.pdf
- Supplementary Table 5.xlsx
- Supplementary Tables 1-4.docx
