# Supplementary material for: Centromeric localization of αKNL2 and CENP-C proteins in plants depends on their centromere-targeting domain and DNA-binding regions
Source: Nucleic Acids Res. 2024 Dec 24;53(4):gkae1242. doi: 10.1093/nar/gkae1242 (PMC11879092; doi:10.1093/nar/gkae1242)
Supplement: gkae1242_Supplemental_Files [file gkae1242_supplemental_files.zip › Supplementary Table 5.xlsx]

## Sheet: GraphBind-KNL2
>Arabidopsis_thaliana_5G0
Amino Acid	probability_DNA	binary_DNA		probability_RNA	binary_RNA
m	0.0968	0		0.1035	0
t	0.0856	0		0.0755	0
e	0.0762	0		0.0725	0
p	0.079	0		0.078	0
n	0.1058	0		0.0694	0
l	0.0769	0		0.0472	0
d	0.1017	0		0.0565	0
e	0.1066	0		0.0568	0
d	0.1286	0		0.0622	0
g	0.1183	0		0.0577	0
s	0.1419	0		0.0578	0
k	0.2047	0		0.0639	0
s	0.3397	0		0.0716	0
s	0.1894	0		0.0623	0
f	0.1287	0		0.0577	0
q	0.1219	0		0.0551	0
k	0.1664	0		0.0653	0
t	0.1188	0		0.0738	0
v	0.0812	0		0.0553	0
v	0.0887	0		0.0584	0
l	0.0704	0		0.0664	0
r	0.1213	0		0.1069	0
d	0.0842	0		0.0914	0
w	0.1214	0		0.0821	0
w	0.1096	0		0.0893	0
l	0.0693	0		0.0711	0
i	0.0765	0		0.0781	0
k	0.1413	0		0.1157	0
c	0.0787	0		0.0596	0
p	0.0799	0		0.0567	0
k	0.1459	0		0.0684	0
e	0.0897	0		0.0595	0
f	0.0881	0		0.0606	0
e	0.0897	0		0.0573	0
g	0.1281	0		0.062	0
k	0.2795	0		0.066	0
q	0.181	0		0.0653	0
f	0.0963	0		0.0526	0
g	0.1498	0		0.0596	0
v	0.0993	0		0.0557	0
a	0.1079	0		0.0541	0
g	0.1435	0		0.0592	0
f	0.1211	0		0.0575	0
e	0.1179	0		0.0648	0
e	0.0945	0		0.0619	0
s	0.1764	0		0.0593	0
v	0.1479	0		0.0534	0
e	0.0954	0		0.05	0
t	0.1592	0		0.0568	0
r	0.1729	0		0.058	0
a	0.0967	0		0.0532	0
m	0.1243	0		0.0583	0
r	0.2997	0		0.0697	0
v	0.1056	0		0.0561	0
f	0.1244	0		0.0688	0
t	0.176	0		0.0708	0
s	0.2966	0		0.0746	0
s	0.1223	0		0.0579	0
p	0.116	0		0.0648	0
i	0.0894	0		0.0519	0
t	0.1181	0		0.0622	0
k	0.2373	0		0.0775	0
a	0.1423	0		0.0659	0
l	0.1138	0		0.0637	0
d	0.0971	0		0.0713	0
v	0.0895	0		0.0663	0
f	0.0914	0		0.0729	0
t	0.1135	0		0.0769	0
l	0.0738	0		0.0553	0
l	0.0851	0		0.0643	0
a	0.1298	0		0.0705	0
s	0.0958	0		0.0648	0
d	0.1012	0		0.074	0
g	0.1327	0		0.0717	0
i	0.0985	0		0.0575	0
y	0.2065	0		0.0658	0
i	0.1007	0		0.0576	0
t	0.123	0		0.0641	0
l	0.0859	0		0.0548	0
r	0.2462	0		0.0762	0
g	0.1582	0		0.0782	0
f	0.1144	0		0.0773	0
l	0.0874	0		0.058	0
n	0.2521	0		0.0759	0
k	0.1347	0		0.0612	0
e	0.1063	0		0.0631	0
r	0.1961	0		0.0714	0
v	0.1679	0		0.0679	0
l	0.1165	0		0.0592	0
k	0.1468	0		0.0549	0
n	0.3113	0		0.0738	0
g	0.1376	0		0.0645	0
f	0.1091	0		0.0652	0
n	0.2304	0		0.0722	0
p	0.1215	0		0.0644	0
e	0.0823	0		0.0539	0
i	0.0706	0		0.054	0
s	0.0696	0		0.0623	0
r	0.0922	0		0.0627	0
e	0.098	0		0.0681	0
f	0.0913	0		0.0704	0
i	0.0898	0		0.0756	0
f	0.0771	0		0.0764	0
g	0.0914	0		0.0851	0
f	0.082	0		0.0967	0
p	0.0779	0		0.0855	0
p	0.0865	0		0.0942	0
c	0.0993	0		0.0851	0
w	0.161	0		0.0813	0
e	0.0904	0		0.071	0
r	0.1547	0		0.0815	0
v	0.0939	0		0.0743	0
c	0.0913	0		0.0738	0
n	0.1078	0		0.0731	0
s	0.122	0		0.0769	0
c	0.0845	0		0.0712	0
f	0.1034	0		0.0754	0
e	0.084	0		0.0614	0
g	0.1282	0		0.0734	0
d	0.1185	0		0.0677	0
s	0.1749	0		0.0699	0
f	0.0912	0		0.0677	0
g	0.1174	0		0.0654	0
t	0.1279	0		0.0637	0
d	0.1178	0		0.0611	0
v	0.1101	0		0.0592	0
n	0.2213	0		0.0655	0
t	0.2049	0		0.0669	0
v	0.1054	0		0.0627	0
p	0.0973	0		0.0692	0
s	0.1709	0		0.0723	0
t	0.1247	0		0.0646	0
i	0.0962	0		0.0607	0
e	0.1031	0		0.0694	0
k	0.1495	0		0.0747	0
a	0.077	0		0.0639	0
c	0.0698	0		0.076	0
p	0.0862	0		0.0603	0
p	0.0872	0		0.0681	0
i	0.0771	0		0.0528	0
l	0.0862	0		0.0616	0
s	0.0874	0		0.0558	0
p	0.1128	0		0.0682	0
c	0.0854	0		0.0552	0
k	0.326	0		0.0824	0
y	0.3642	0		0.0844	0
s	0.1558	0		0.0682	0
n	0.1403	0		0.0638	0
r	0.2155	0		0.0689	0
n	0.2563	0		0.0616	0
l	0.0978	0		0.052	0
k	0.1593	0		0.0619	0
d	0.1222	0		0.0714	0
n	0.1896	0		0.0672	0
p	0.1142	0		0.0676	0
a	0.0951	0		0.0567	0
e	0.0823	0		0.0553	0
s	0.1171	0		0.0658	0
r	0.1417	0		0.0685	0
e	0.0902	0		0.0611	0
k	0.184	0		0.0697	0
s	0.2382	0		0.071	0
n	0.2072	0		0.0746	0
v	0.1247	0		0.0666	0
t	0.1625	0		0.0731	0
e	0.0834	0		0.0563	0
t	0.1068	0		0.0667	0
d	0.1011	0		0.0633	0
i	0.0969	0		0.0546	0
a	0.0869	0		0.0597	0
e	0.0814	0		0.0456	0
i	0.0835	0		0.0434	0
n	0.1115	0		0.0487	0
d	0.1155	0		0.0518	0
k	0.2895	0		0.0615	0
g	0.2701	0		0.057	0
g	0.265	0		0.0573	0
s	0.445	0		0.062	0
g	0.3488	0		0.0591	0
a	0.2173	0		0.0488	0
r	0.4	0		0.0613	0
d	0.1668	0		0.0509	0
i	0.1765	0		0.0515	0
k	0.3501	0		0.0572	0
t	0.3312	0		0.0518	0
a	0.1202	0		0.0424	0
r	0.3952	0		0.0534	0
r	0.4458	0		0.0548	0
r	0.341	0		0.0552	0
s	0.2358	0		0.0513	0
l	0.0853	0		0.0408	0
h	0.194	0		0.0596	0
l	0.0861	0		0.0429	0
q	0.1162	0		0.0505	0
i	0.0896	0		0.0447	0
k	0.0976	0		0.0538	0
r	0.1784	0		0.0751	0
i	0.0924	0		0.0454	0
l	0.0867	0		0.0472	0
e	0.1133	0		0.0561	0
s	0.1447	0		0.0587	0
s	0.1905	0		0.0635	0
k	0.1442	0		0.0544	0
v	0.0992	0		0.0503	0
r	0.3764	0		0.0642	0
k	0.2225	0		0.0584	0
t	0.1118	0		0.0549	0
a	0.0948	0		0.0522	0
n	0.1507	0		0.057	0
d	0.1238	0		0.0615	0
g	0.1229	0		0.0528	0
d	0.1114	0		0.059	0
h	0.1429	0		0.0887	0
g	0.1426	0		0.0761	0
s	0.1538	0		0.0689	0
e	0.0977	0		0.0473	0
f	0.1141	0		0.0528	0
l	0.0863	0		0.048	0
n	0.1074	0		0.0504	0
t	0.1909	0		0.0634	0
a	0.1071	0		0.047	0
k	0.2635	0		0.0614	0
r	0.3896	0		0.0569	0
g	0.1827	0		0.0549	0
d	0.1093	0		0.0539	0
v	0.0909	0		0.0474	0
e	0.0884	0		0.0457	0
r	0.1943	0		0.0551	0
d	0.0992	0		0.0509	0
g	0.0956	0		0.0486	0
c	0.0811	0		0.0687	0
e	0.0842	0		0.0614	0
v	0.0849	0		0.0601	0
i	0.0838	0		0.058	0
n	0.1183	0		0.0668	0
n	0.1449	0		0.0735	0
e	0.0862	0		0.0664	0
d	0.0898	0		0.0698	0
s	0.1347	0		0.074	0
e	0.0877	0		0.068	0
w	0.1032	0		0.0698	0
k	0.1301	0		0.0783	0
l	0.0769	0		0.065	0
d	0.0817	0		0.0743	0
e	0.0809	0		0.0678	0
s	0.1233	0		0.0692	0
e	0.082	0		0.0629	0
v	0.0779	0		0.0609	0
q	0.1377	0		0.0723	0
n	0.1255	0		0.0521	0
l	0.0857	0		0.0509	0
c	0.1027	0		0.0573	0
n	0.172	0		0.0576	0
d	0.1042	0		0.0551	0
g	0.1186	0		0.0514	0
d	0.1189	0		0.0527	0
n	0.3261	0		0.0614	0
g	0.2549	0		0.0577	0
s	0.2675	0		0.06	0
e	0.0937	0		0.0494	0
g	0.1522	0		0.0603	0
f	0.0855	0		0.0514	0
i	0.1172	0		0.0514	0
k	0.302	0		0.0618	0
a	0.1074	0		0.0503	0
k	0.2643	0		0.0636	0
s	0.2623	0		0.0602	0
s	0.2413	0		0.0619	0
d	0.112	0		0.0588	0
v	0.0901	0		0.0515	0
e	0.0892	0		0.0493	0
k	0.1725	0		0.068	0
d	0.0948	0		0.0634	0
k	0.093	0		0.0596	0
s	0.0785	0		0.067	0
e	0.0782	0		0.064	0
a	0.0785	0		0.0541	0
i	0.0781	0		0.0527	0
d	0.0943	0		0.0592	0
n	0.12	0		0.0599	0
d	0.0875	0		0.0599	0
v	0.0841	0		0.0581	0
i	0.0861	0		0.0535	0
s	0.2423	0		0.0679	0
p	0.1098	0		0.0444	0
a	0.0986	0		0.0389	0
v	0.1266	0		0.043	0
g	0.1681	0		0.0474	0
s	0.1336	0		0.0535	0
g	0.1695	0		0.0464	0
i	0.1605	0		0.0404	0
K	0.5015	1		0.0549	0
h	0.1698	0		0.0453	0
t	0.326	0		0.05	0
g	0.1441	0		0.0459	0
a	0.127	0		0.0415	0
d	0.1292	0		0.0462	0
n	0.2347	0		0.044	0
v	0.0983	0		0.0402	0
d	0.1027	0		0.0532	0
k	0.2621	0		0.0629	0
v	0.0973	0		0.0485	0
t	0.2452	0		0.0613	0
s	0.3423	0		0.0649	0
a	0.1647	0		0.0546	0
s	0.2703	0		0.0591	0
a	0.1126	0		0.0484	0
t	0.2768	0		0.0636	0
g	0.1857	0		0.0615	0
e	0.102	0		0.0495	0
s	0.2634	0		0.0649	0
l	0.0869	0		0.0511	0
t	0.2092	0		0.0662	0
s	0.1957	0		0.0638	0
e	0.1033	0		0.0538	0
q	0.2066	0		0.0662	0
q	0.213	0		0.0652	0
n	0.1644	0		0.0668	0
g	0.1185	0		0.0689	0
l	0.1033	0		0.063	0
l	0.0836	0		0.0488	0
v	0.1418	0		0.056	0
t	0.1283	0		0.0558	0
t	0.1936	0		0.0623	0
a	0.1242	0		0.0524	0
s	0.1467	0		0.0538	0
p	0.1473	0		0.0621	0
h	0.318	0		0.0688	0
s	0.1251	0		0.0667	0
l	0.078	0		0.0528	0
l	0.0743	0		0.0489	0
k	0.1872	0		0.0733	0
d	0.1093	0		0.0659	0
l	0.0763	0		0.0496	0
a	0.0863	0		0.0514	0
k	0.1801	0		0.0644	0
s	0.1976	0		0.0594	0
s	0.2371	0		0.068	0
k	0.2924	0		0.06	0
p	0.1531	0		0.0552	0
e	0.1081	0		0.0418	0
k	0.3189	0		0.0592	0
k	0.2955	0		0.0666	0
g	0.1863	0		0.0635	0
i	0.1746	0		0.0476	0
S	0.5554	1		0.0684	0
K	0.5816	1		0.0731	0
k	0.4683	0		0.0636	0
s	0.3013	0		0.0544	0
g	0.1246	0		0.0435	0
k	0.3266	0		0.0565	0
i	0.1472	0		0.0422	0
l	0.0851	0		0.0353	0
r	0.3094	0		0.0478	0
s	0.1924	0		0.0519	0
d	0.1114	0		0.0577	0
d	0.129	0		0.0599	0
n	0.1997	0		0.0578	0
v	0.0903	0		0.0493	0
v	0.0855	0		0.0491	0
d	0.0918	0		0.0409	0
p	0.107	0		0.0453	0
m	0.1706	0		0.0545	0
n	0.2773	0		0.0468	0
y	0.3485	0		0.0504	0
s	0.2308	0		0.0493	0
g	0.2641	0		0.0478	0
T	0.5028	1		0.0532	0
k	0.297	0		0.0471	0
v	0.1114	0		0.0401	0
k	0.171	0		0.0426	0
s	0.1329	0		0.0439	0
a	0.0973	0		0.0397	0
e	0.0924	0		0.04	0
n	0.1133	0		0.0393	0
k	0.3259	0		0.0664	0
r	0.3205	0		0.0653	0
k	0.2844	0		0.0672	0
i	0.0971	0		0.0462	0
d	0.1056	0		0.0608	0
a	0.0958	0		0.0512	0
s	0.1355	0		0.057	0
k	0.1219	0		0.0513	0
l	0.0842	0		0.0437	0
q	0.155	0		0.0522	0
s	0.3846	0		0.0572	0
p	0.1249	0		0.0506	0
t	0.1294	0		0.0463	0
s	0.2457	0		0.0518	0
n	0.1716	0		0.0525	0
v	0.1026	0		0.0466	0
a	0.0939	0		0.0431	0
e	0.0902	0		0.0432	0
h	0.211	0		0.0668	0
s	0.2047	0		0.0616	0
k	0.23	0		0.0622	0
e	0.0951	0		0.0509	0
g	0.1426	0		0.0568	0
l	0.0869	0		0.0494	0
n	0.2374	0		0.0583	0
n	0.2417	0		0.0567	0
a	0.1068	0		0.0504	0
k	0.286	0		0.0572	0
s	0.2594	0		0.056	0
n	0.2082	0		0.0553	0
d	0.108	0		0.0555	0
v	0.0868	0		0.0508	0
e	0.085	0		0.0497	0
k	0.1533	0		0.0552	0
d	0.0941	0		0.0536	0
v	0.081	0		0.0538	0
c	0.0761	0		0.0635	0
v	0.0845	0		0.0655	0
a	0.0824	0		0.0505	0
i	0.0833	0		0.0501	0
n	0.136	0		0.0541	0
n	0.1597	0		0.0508	0
e	0.0892	0		0.0484	0
v	0.0921	0		0.0497	0
i	0.0941	0		0.048	0
s	0.2618	0		0.0446	0
p	0.1091	0		0.0371	0
v	0.1079	0		0.0356	0
k	0.3002	0		0.0418	0
g	0.1845	0		0.0411	0
f	0.1208	0		0.0427	0
g	0.1694	0		0.0394	0
K	0.4741	1		0.0436	0
R	0.568	1		0.0422	0
l	0.1031	0		0.0336	0
s	0.3857	0		0.041	0
g	0.1656	0		0.0383	0
t	0.2837	0		0.0392	0
d	0.1295	0		0.0381	0
v	0.1054	0		0.0354	0
e	0.1006	0		0.0344	0
r	0.3135	0		0.0512	0
l	0.09	0		0.0424	0
t	0.2193	0		0.0577	0
s	0.3064	0		0.059	0
k	0.38	0		0.0614	0
n	0.2349	0		0.0545	0
a	0.1064	0		0.0463	0
t	0.2511	0		0.059	0
k	0.3343	0		0.0623	0
e	0.1107	0		0.036	0
s	0.3153	0		0.0464	0
l	0.093	0		0.0342	0
t	0.2209	0		0.046	0
s	0.3322	0		0.0479	0
v	0.1297	0		0.0383	0
q	0.3809	0		0.0481	0
R	0.5921	1		0.0489	0
k	0.4651	0		0.0551	0
g	0.2038	0		0.0433	0
r	0.4221	0		0.0478	0
v	0.1231	0		0.0419	0
k	0.3164	0		0.0534	0
v	0.1084	0		0.0398	0
s	0.274	0		0.0493	0
k	0.2662	0		0.0588	0
a	0.0961	0		0.0447	0
f	0.1347	0		0.0581	0
q	0.2354	0		0.0647	0
d	0.1267	0		0.0628	0
p	0.103	0		0.0581	0
l	0.0825	0		0.0449	0
s	0.2687	0		0.0589	0
k	0.2974	0		0.0664	0
g	0.1869	0		0.0642	0
k	0.392	0		0.0712	0
s	0.3812	0		0.0721	0
k	0.3962	0		0.0734	0
k	0.3837	0		0.0747	0
s	0.2459	0		0.067	0
e	0.0978	0		0.048	0
k	0.2853	0		0.0637	0
t	0.2504	0		0.0576	0
l	0.0877	0		0.0444	0
q	0.2379	0		0.0552	0
s	0.3237	0		0.0554	0
n	0.1928	0		0.0566	0
s	0.2352	0		0.0574	0
n	0.2542	0		0.056	0
v	0.0961	0		0.0499	0
v	0.095	0		0.0496	0
e	0.0894	0		0.0484	0
p	0.0987	0		0.0513	0
m	0.1385	0		0.0636	0
n	0.1999	0		0.0599	0
h	0.2048	0		0.0623	0
f	0.1495	0		0.0656	0
r	0.2182	0		0.0634	0
s	0.1621	0		0.0624	0
e	0.0882	0		0.0577	0
a	0.0786	0		0.0554	0
e	0.0772	0		0.0553	0
e	0.0776	0		0.0556	0
a	0.0783	0		0.0553	0
e	0.0791	0		0.0558	0
e	0.0864	0		0.065	0
n	0.1193	0		0.0698	0
l	0.0803	0		0.0613	0
s	0.1352	0		0.0711	0
w	0.1292	0		0.0725	0
e	0.0964	0		0.0673	0
k	0.1632	0		0.0773	0
i	0.0978	0		0.0641	0
k	0.1581	0		0.0748	0
r	0.1543	0		0.0772	0
k	0.1437	0		0.0824	0
i	0.082	0		0.0651	0
d	0.0916	0		0.0738	0
f	0.0959	0		0.076	0
d	0.1011	0		0.0651	0
v	0.0797	0		0.0569	0
e	0.0851	0		0.0605	0
v	0.0817	0		0.0587	0
t	0.1377	0		0.0677	0
p	0.0961	0		0.0649	0
e	0.0854	0		0.0586	0
k	0.2106	0		0.0688	0
k	0.1073	0		0.0594	0
v	0.1012	0		0.0664	0
k	0.1277	0		0.0665	0
q	0.1746	0		0.0615	0
q	0.2251	0		0.07	0
k	0.2311	0		0.06	0
t	0.1934	0		0.0629	0
n	0.1798	0		0.066	0
a	0.1026	0		0.0476	0
a	0.1463	0		0.0554	0
s	0.3661	0		0.0593	0
t	0.1973	0		0.0515	0
d	0.1133	0		0.0402	0
s	0.1652	0		0.0409	0
l	0.0918	0		0.0337	0
g	0.3046	0		0.0438	0
q	0.1313	0		0.037	0
K	0.5006	1		0.0509	0
R	0.6085	1		0.0495	0
S	0.6463	1		0.0515	0
R	0.6557	1		0.0495	0
S	0.4959	1		0.0479	0
g	0.2338	0		0.042	0
R	0.5213	1		0.0464	0
v	0.1064	0		0.0344	0
l	0.081	0		0.032	0
v	0.0833	0		0.0325	0
s	0.124	0		0.0384	0
s	0.1571	0		0.0413	0
l	0.0795	0		0.0353	0
e	0.0934	0		0.0389	0
f	0.1112	0		0.0753	0
w	0.1601	0		0.0657	0
r	0.1785	0		0.0739	0
n	0.1653	0		0.0733	0
q	0.1576	0		0.0809	0
i	0.0918	0		0.0664	0
p	0.0866	0		0.0715	0
v	0.0846	0		0.0655	0
y	0.1467	0		0.0761	0
d	0.097	0		0.0727	0
m	0.0908	0		0.0679	0
d	0.0899	0		0.0727	0
r	0.1719	0		0.0754	0
n	0.1385	0		0.0728	0
l	0.0783	0		0.0479	0
i	0.0818	0		0.048	0
q	0.1487	0		0.0554	0
v	0.0924	0		0.0477	0
k	0.1593	0		0.0555	0
d	0.1058	0		0.0546	0
g	0.153	0		0.053	0
s	0.3033	0		0.0448	0
e	0.1126	0		0.0365	0
t	0.3413	0		0.0463	0
n	0.3773	0		0.0451	0
s	0.3374	0		0.0495	0
a	0.149	0		0.0393	0
p	0.1625	0		0.0482	0
S	0.5362	1		0.0546	0
K	0.5554	1		0.0547	0
g	0.2758	0		0.0441	0
K	0.5729	1		0.0518	0
g	0.3413	0		0.0438	0
S	0.5782	1		0.0496	0
d	0.3409	0		0.0487	0
S	0.5423	1		0.0522	0
R	0.6736	1		0.0517	0
k	0.4666	0		0.0554	0
r	0.3221	0		0.0503	0
r	0.3794	0		0.0433	0
n	0.2835	0		0.0497	0
l	0.0839	0		0.0321	0
k	0.2615	0		0.055	0
i	0.0875	0		0.033	0
k	0.1427	0		0.0599	0

## Sheet: DNAgenie-KNL2
#-----------------------------------------------------------
# POS: Index of amino acid residue
# RES: Amino acid residue
# S_LBL & S_PRB: SVM prediction of binding label & probability
# K_LBL & K_PRB: KLR prediction of binding label & probability
# P_LBL & P_PRB: PLR prediction of binding label & probability
# MAJ_CON: Majority consensus
# STR_CON: Strict consensus
# Labels 0/1 stand for non-binding/binding, respectively
# Label NA stands for "label cannot be assigned"
# Option selected: PSSM-based encoding
#-----------------------------------------------------------
>Arabidopsis_thaliana_1G15660.1
MADVSRSSSLYTEEDPLQAYSGLSLFPRTLKSLSNPLPPSYQSEDLQQTHTLLQSMPFEI
QSEHQEQAKAILEDVDVDVQLNPIPNKRERRPGLDRKRKSFSLHLTTSQPPPVAPSFDPS
KYPRSEDFFAAYDKFELANREWQKQTGSSVIDIQENPPSRRPRRPGIPGRKRRPFKESFT
DSYFTDVINLEASEKEIPIASEQSLESATAAHVTTVDREVDDSTVDTDKDLNNVLKDLLA
CSREELEGDGAIKLLEERLQIKSFNIEKFSIPEFQDVRKMNLKASGSNPPNRKSLSDIQN
ILKGTNRVAVRKNSHSPSPQTIKHFSSPNPPVDQFSFPDIHNLLPGDQQPSEVNVQPIAK
DIPNTSPTNVGTVDVASPFNDSVVKRSGEDDSHIHSGIHRSHLSRDGNPDICVMDSISNR
SSAMLQKNVDMRTKGKEVDVPMSESGANRNTGDRENDAEINEETDNLERLAECASKEVTR
PFTVEEDSIPYQQGASSKSPNRAPEQYNTMGGSLEHAEHNQGLHEEENVNTGSASGLQVE
NAPEVHKYSHKQTNKRRKRGSSDSNVKKRSKTVHGETGGDKQMKTLPHESRAKKQTKGKS
NEREEKKPKKTLTHEGKLFSCRKSLAAAGTKIEGGVRRSTRIKSRPLEYWRGERFLYGRI
HESLTTVIGIKYASPGEGKRDSRASKVKSFVSDEYKKLVDFAALH
POS RES S_LBL S_PRB K_LBL K_PRB P_LBL P_PRB MAJ_CON STR_CON
1 M 0 0.8826 0 0.9568 0 0.9187 0 0
2 A 0 0.9049 0 0.9391 0 0.8764 0 0
3 D 0 0.6860 0 0.8507 0 0.7642 0 0
4 V 0 0.7914 0 0.8749 0 0.7699 0 0
5 S 1 0.7740 1 0.6167 1 0.6536 1 1
6 R 1 0.5983 1 0.5816 1 0.6545 1 1
7 S 1 0.5380 0 0.6004 0 0.6283 0 NA
8 S 0 0.5861 1 0.6815 0 0.5850 0 NA
9 S 0 0.5745 0 0.6874 0 0.8037 0 0
10 L 0 0.8907 0 0.9227 0 0.8517 0 0
11 Y 0 0.8693 0 0.8600 0 0.8035 0 0
12 T 0 0.8969 0 0.9434 0 0.9496 0 0
13 E 0 0.8819 0 0.8957 0 0.9542 0 0
14 E 0 0.9576 0 0.9147 0 0.9353 0 0
15 D 0 0.8674 0 0.8159 0 0.8864 0 0
16 P 0 0.8702 0 0.8842 0 0.8837 0 0
17 L 0 0.6845 0 0.7790 0 0.7646 0 0
18 Q 0 0.7339 0 0.8240 0 0.6014 0 0
19 A 0 0.6845 0 0.7242 0 0.6241 0 0
20 Y 0 0.7409 0 0.5982 1 0.5441 0 NA
21 S 0 0.6304 1 0.6205 0 0.5415 0 NA
22 G 0 0.5813 1 0.5257 0 0.6799 0 NA
23 L 0 0.7961 0 0.6724 0 0.7412 0 0
24 S 0 0.5070 0 0.5328 0 0.5179 0 0
25 L 0 0.6213 0 0.5542 0 0.6619 0 0
26 F 0 0.6772 0 0.7628 0 0.6262 0 0
27 P 1 0.6254 1 0.5097 1 0.5399 1 1
28 R 1 0.7457 1 0.7825 1 0.6604 1 1
29 T 1 0.5286 1 0.6136 0 0.5032 1 NA
30 L 0 0.5132 0 0.7098 0 0.7225 0 0
31 K 1 0.5386 1 0.6577 0 0.5726 1 NA
32 S 0 0.8277 0 0.9049 0 0.8040 0 0
33 L 0 0.7146 0 0.8583 0 0.8837 0 0
34 S 0 0.8147 0 0.8165 0 0.7343 0 0
35 N 0 0.8665 0 0.9146 0 0.8130 0 0
36 P 0 0.9027 0 0.9035 0 0.8428 0 0
37 L 0 0.7336 0 0.6968 0 0.5749 0 0
38 P 1 0.7776 1 0.7614 1 0.7108 1 1
39 P 1 0.7366 1 0.7330 1 0.5362 1 1
40 S 0 0.6004 1 0.5012 0 0.5334 0 NA
41 Y 0 0.6221 0 0.7643 0 0.7031 0 0
42 Q 0 0.8028 0 0.8125 0 0.9003 0 0
43 S 0 0.8934 0 0.9372 0 0.9315 0 0
44 E 0 0.9186 0 0.9064 0 0.9141 0 0
45 D 0 0.9660 0 0.9488 0 0.9840 0 0
46 L 0 0.9812 0 0.9852 0 0.9678 0 0
47 Q 0 0.9697 0 0.9869 0 0.9773 0 0
48 Q 0 0.9427 0 0.9831 0 0.9732 0 0
49 T 0 0.9561 0 0.9762 0 0.9372 0 0
50 H 0 0.8565 0 0.8641 0 0.7673 0 0
51 T 0 0.7009 0 0.5898 0 0.6840 0 0
52 L 0 0.7867 0 0.8674 0 0.7311 0 0
53 L 0 0.8942 0 0.9098 0 0.7426 0 0
54 Q 1 0.6304 0 0.5320 0 0.5013 0 NA
55 S 0 0.7204 0 0.7442 0 0.6643 0 0
56 M 0 0.7395 0 0.7036 0 0.7836 0 0
57 P 0 0.7951 0 0.8871 0 0.8144 0 0
58 F 0 0.6405 0 0.6475 0 0.6901 0 0
59 E 1 0.5468 1 0.6192 0 0.6562 1 NA
60 I 0 0.7038 0 0.8379 0 0.7407 0 0
61 Q 1 0.5433 0 0.6014 1 0.5133 1 NA
62 S 0 0.5990 0 0.6126 0 0.6547 0 0
63 E 0 0.6716 0 0.6493 0 0.8001 0 0
64 H 0 0.9073 0 0.9033 0 0.9429 0 0
65 Q 0 0.9221 0 0.9752 0 0.9059 0 0
66 E 0 0.7820 0 0.8300 0 0.8148 0 0
67 Q 0 0.5995 0 0.7680 0 0.5204 0 0
68 A 0 0.6345 0 0.7853 0 0.7861 0 0
69 K 0 0.7817 0 0.8247 0 0.5172 0 0
70 A 0 0.7129 0 0.7865 0 0.8313 0 0
71 I 0 0.6744 0 0.6063 0 0.7355 0 0
72 L 0 0.8620 0 0.8996 0 0.7444 0 0
73 E 0 0.8842 0 0.7929 0 0.7286 0 0
74 D 0 0.9711 0 0.9785 0 0.9516 0 0
75 V 0 0.9233 0 0.9255 0 0.9057 0 0
76 D 0 0.8294 0 0.8187 0 0.8679 0 0
77 V 0 0.9335 0 0.9278 0 0.9439 0 0
78 D 0 0.9893 0 0.9929 0 0.9553 0 0
79 V 0 0.9668 0 0.9793 0 0.9751 0 0
80 Q 0 0.9679 0 0.9642 0 0.9494 0 0
81 L 0 0.9550 0 0.9428 0 0.9416 0 0
82 N 0 0.8580 0 0.8999 0 0.8971 0 0
83 P 0 0.9179 0 0.9689 0 0.9506 0 0
84 I 0 0.8604 0 0.8417 0 0.9205 0 0
85 P 0 0.6789 1 0.5110 0 0.6257 0 NA
86 N 0 0.8210 0 0.7833 0 0.6627 0 0
87 K 0 0.8222 0 0.8435 0 0.8396 0 0
88 R 1 0.6122 0 0.6491 1 0.5005 1 NA
89 E 0 0.8857 0 0.9005 0 0.8252 0 0
90 R 0 0.6661 0 0.7703 0 0.6188 0 0
91 R 1 0.6079 1 0.7157 1 0.5278 1 1
92 P 0 0.7049 0 0.7534 0 0.8889 0 0
93 G 0 0.7116 0 0.7011 0 0.8249 0 0
94 L 0 0.6356 0 0.5705 0 0.6189 0 0
95 D 1 0.6976 1 0.7488 0 0.5623 1 NA
96 R 1 0.8857 1 0.9446 1 0.7896 1 1
97 K 1 0.8115 1 0.8696 1 0.8482 1 1
98 R 1 0.8431 1 0.9562 1 0.8927 1 1
99 K 1 0.7111 1 0.8276 1 0.7319 1 1
100 S 1 0.9361 1 0.9609 1 0.8540 1 1
101 F 1 0.6962 1 0.7810 1 0.7378 1 1
102 S 1 0.6999 1 0.6103 0 0.7066 1 NA
103 L 0 0.8218 0 0.7212 0 0.7708 0 0
104 H 1 0.5000 1 0.7375 0 0.5653 1 NA
105 L 0 0.7294 0 0.6149 0 0.6408 0 0
106 T 1 0.5000 1 0.5791 1 0.5404 1 1
107 T 1 0.7821 1 0.7236 1 0.6190 1 1
108 S 1 0.6595 1 0.6742 1 0.7484 1 1
109 Q 1 0.5672 1 0.5990 1 0.8374 1 1
110 P 1 0.5250 1 0.6717 1 0.5115 1 1
111 P 1 0.5128 0 0.6165 0 0.7040 0 NA
112 P 0 0.5356 0 0.6481 0 0.8169 0 0
113 V 0 0.6592 1 0.5265 0 0.8106 0 NA
114 A 0 0.9280 0 0.9240 0 0.9472 0 0
115 P 0 0.9056 0 0.9560 0 0.9553 0 0
116 S 0 0.9465 0 0.9399 0 0.8800 0 0
117 F 0 0.9397 0 0.9079 0 0.9212 0 0
118 D 0 0.6865 1 0.5922 0 0.9158 0 NA
119 P 0 0.8316 0 0.8029 0 0.9039 0 0
120 S 0 0.6676 0 0.7681 0 0.8659 0 0
121 K 0 0.5796 0 0.5561 0 0.7493 0 0
122 Y 0 0.9187 0 0.9307 0 0.8767 0 0
123 P 0 0.7119 0 0.6175 0 0.7344 0 0
124 R 0 0.7355 0 0.7925 0 0.8862 0 0
125 S 0 0.8617 0 0.9132 0 0.8112 0 0
126 E 0 0.9068 0 0.9545 0 0.8993 0 0
127 D 0 0.8492 0 0.8115 0 0.7863 0 0
128 F 0 0.9565 0 0.9798 0 0.9232 0 0
129 F 0 0.9286 0 0.8974 0 0.8525 0 0
130 A 0 0.9380 0 0.9788 0 0.9165 0 0
131 A 0 0.9178 0 0.9037 0 0.9051 0 0
132 Y 0 0.8059 0 0.7652 0 0.7828 0 0
133 D 0 0.8989 0 0.9126 0 0.9398 0 0
134 K 0 0.8624 0 0.8966 0 0.8747 0 0
135 F 0 0.8795 0 0.9421 0 0.8615 0 0
136 E 0 0.9462 0 0.9204 0 0.9181 0 0
137 L 0 0.8411 0 0.8014 0 0.8122 0 0
138 A 0 0.6443 0 0.8560 0 0.8478 0 0
139 N 0 0.9330 0 0.8786 0 0.8808 0 0
140 R 0 0.6267 1 0.5544 0 0.5925 0 NA
141 E 0 0.7548 0 0.7614 0 0.8543 0 0
142 W 0 0.8659 0 0.8065 0 0.9010 0 0
143 Q 0 0.7197 0 0.7427 0 0.6200 0 0
144 K 1 0.5438 1 0.8052 0 0.6572 1 NA
145 Q 0 0.6619 0 0.5868 0 0.5217 0 0
146 T 1 0.6653 1 0.5882 1 0.7162 1 1
147 G 1 0.7370 1 0.7303 0 0.5526 1 NA
148 S 0 0.8357 0 0.8150 0 0.8340 0 0
149 S 0 0.8655 0 0.8814 0 0.9072 0 0
150 V 0 0.8291 0 0.8925 0 0.9210 0 0
151 I 0 0.9057 0 0.9127 0 0.9197 0 0
152 D 0 0.9425 0 0.9358 0 0.9845 0 0
153 I 0 0.9798 0 0.9737 0 0.9618 0 0
154 Q 0 0.8760 0 0.8959 0 0.8938 0 0
155 E 0 0.7654 0 0.5055 0 0.6373 0 0
156 N 0 0.8852 0 0.7412 0 0.7142 0 0
157 P 0 0.7413 0 0.7321 0 0.6537 0 0
158 P 1 0.5960 1 0.6015 0 0.5481 1 NA
159 S 1 0.5317 1 0.6384 0 0.6943 1 NA
160 R 0 0.6337 0 0.5007 1 0.5262 0 NA
161 R 1 0.5851 1 0.5802 1 0.5135 1 1
162 P 0 0.6808 0 0.6351 0 0.5128 0 0
163 R 1 0.8921 1 0.9114 1 0.8701 1 1
164 R 1 0.8848 1 0.9307 1 0.8491 1 1
165 P 1 0.7887 1 0.7034 1 0.5098 1 1
166 G 1 0.9342 1 0.8819 1 0.7535 1 1
167 I 1 0.5000 1 0.7421 0 0.6029 1 NA
168 P 1 0.7265 1 0.6435 0 0.5588 1 NA
169 G 1 0.9642 1 0.9812 1 0.9366 1 1
170 R 1 0.9127 1 0.9660 1 0.9186 1 1
171 K 1 0.8860 1 0.8975 1 0.8813 1 1
172 R 1 0.9598 1 0.9760 1 0.9334 1 1
173 R 1 0.9251 1 0.9584 1 0.9236 1 1
174 P 1 0.9332 1 0.9323 1 0.8395 1 1
175 F 1 0.9713 1 0.9868 1 0.9398 1 1
176 K 1 0.9270 1 0.9624 1 0.8261 1 1
177 E 1 0.8183 1 0.8013 1 0.7624 1 1
178 S 1 0.7832 1 0.5734 1 0.6560 1 1
179 F 0 0.5971 0 0.6438 0 0.6822 0 0
180 T 0 0.7949 0 0.8830 0 0.8629 0 0
181 D 0 0.6835 0 0.7899 0 0.5541 0 0
182 S 0 0.8900 0 0.9502 0 0.8384 0 0
183 Y 0 0.9529 0 0.9449 0 0.9240 0 0
184 F 0 0.9426 0 0.9454 0 0.9585 0 0
185 T 0 0.9732 0 0.9406 0 0.9537 0 0
186 D 0 0.9298 0 0.9509 0 0.9547 0 0
187 V 0 0.9759 0 0.9830 0 0.9528 0 0
188 I 0 0.9610 0 0.9625 0 0.9575 0 0
189 N 0 0.9530 0 0.8499 0 0.9236 0 0
190 L 0 0.9197 0 0.9506 0 0.9012 0 0
191 E 0 0.8834 0 0.9446 0 0.9386 0 0
192 A 0 0.9568 0 0.9432 0 0.9606 0 0
193 S 0 0.8996 0 0.9447 0 0.9342 0 0
194 E 0 0.9061 0 0.8690 0 0.9274 0 0
195 K 0 0.9004 0 0.9411 0 0.8886 0 0
196 E 0 0.9613 0 0.9883 0 0.9699 0 0
197 I 0 0.9238 0 0.9403 0 0.8731 0 0
198 P 0 0.9736 0 0.9683 0 0.9696 0 0
199 I 0 0.8997 0 0.8730 0 0.8710 0 0
200 A 0 0.8974 0 0.9152 0 0.9499 0 0
201 S 0 0.9480 0 0.9446 0 0.9100 0 0
202 E 0 0.9406 0 0.9672 0 0.9513 0 0
203 Q 0 0.9488 0 0.9395 0 0.9674 0 0
204 S 0 0.9611 0 0.9218 0 0.9820 0 0
205 L 0 0.8879 0 0.9431 0 0.8843 0 0
206 E 0 0.9839 0 0.9615 0 0.9769 0 0
207 S 0 0.9701 0 0.9408 0 0.9548 0 0
208 A 0 0.8701 0 0.9144 0 0.8252 0 0
209 T 0 0.9508 0 0.9263 0 0.9121 0 0
210 A 0 0.8954 0 0.9433 0 0.9113 0 0
211 A 0 0.9302 0 0.7909 0 0.8807 0 0
212 H 0 0.9315 0 0.9485 0 0.9424 0 0
213 V 0 0.9426 0 0.9442 0 0.9540 0 0
214 T 0 0.9705 0 0.9691 0 0.9807 0 0
215 T 0 0.8138 0 0.7331 0 0.9105 0 0
216 V 0 0.8436 0 0.8242 0 0.9431 0 0
217 D 0 0.9321 0 0.9417 0 0.9610 0 0
218 R 0 0.9702 0 0.9633 0 0.9515 0 0
219 E 0 0.9913 0 0.9884 0 0.9914 0 0
220 V 0 0.9849 0 0.9796 0 0.9903 0 0
221 D 0 0.8630 0 0.8995 0 0.8942 0 0
222 D 0 0.9476 0 0.9410 0 0.9840 0 0
223 S 0 0.9635 0 0.9437 0 0.9175 0 0
224 T 0 0.9436 0 0.9699 0 0.9334 0 0
225 V 0 0.9154 0 0.8793 0 0.8980 0 0
226 D 0 0.7600 0 0.8837 0 0.8066 0 0
227 T 0 0.9667 0 0.9464 0 0.9397 0 0
228 D 0 0.8606 0 0.6896 0 0.8529 0 0
229 K 0 0.6826 0 0.5714 0 0.7255 0 0
230 D 0 0.6041 0 0.6211 0 0.7232 0 0
231 L 0 0.7639 0 0.8070 0 0.8327 0 0
232 N 0 0.6537 0 0.7196 0 0.7528 0 0
233 N 0 0.8913 0 0.8888 0 0.9226 0 0
234 V 0 0.9833 0 0.9733 0 0.9516 0 0
235 L 0 0.9215 0 0.9471 0 0.8704 0 0
236 K 0 0.9468 0 0.9370 0 0.8933 0 0
237 D 0 0.9673 0 0.9637 0 0.9466 0 0
238 L 0 0.9739 0 0.9846 0 0.8716 0 0
239 L 0 0.8571 0 0.9248 0 0.8529 0 0
240 A 0 0.5504 0 0.7817 0 0.7229 0 0
241 C 0 0.7305 0 0.7713 0 0.8585 0 0
242 S 0 0.7827 0 0.6486 0 0.6297 0 0
243 R 1 0.5688 0 0.6844 0 0.6686 0 NA
244 E 0 0.8114 0 0.7189 0 0.9405 0 0
245 E 0 0.9410 0 0.9572 0 0.9617 0 0
246 L 0 0.9698 0 0.9808 0 0.9739 0 0
247 E 0 0.9585 0 0.9592 0 0.9667 0 0
248 G 0 0.9413 0 0.9232 0 0.9689 0 0
249 D 0 0.9390 0 0.9732 0 0.9506 0 0
250 G 0 0.9026 0 0.9282 0 0.9273 0 0
251 A 0 0.9079 0 0.9152 0 0.9653 0 0
252 I 0 0.9768 0 0.9743 0 0.9697 0 0
253 K 0 0.8369 0 0.8820 0 0.8309 0 0
254 L 0 0.8358 0 0.9442 0 0.9280 0 0
255 L 0 0.9464 0 0.9150 0 0.9230 0 0
256 E 0 0.5908 0 0.5931 0 0.6932 0 0
257 E 0 0.7826 0 0.6033 0 0.7583 0 0
258 R 0 0.5360 0 0.5383 1 0.5281 0 NA
259 L 0 0.6978 0 0.7504 0 0.8931 0 0
260 Q 0 0.6325 0 0.5943 0 0.7134 0 0
261 I 0 0.7313 0 0.5256 0 0.7976 0 0
262 K 1 0.7211 1 0.5689 0 0.7791 1 NA
263 S 0 0.8206 0 0.8782 0 0.9086 0 0
264 F 0 0.8218 0 0.7779 0 0.8883 0 0
265 N 0 0.8157 0 0.7437 0 0.9186 0 0
266 I 0 0.8447 0 0.7180 0 0.9582 0 0
267 E 0 0.7501 0 0.8327 0 0.9648 0 0
268 K 0 0.7711 0 0.7848 0 0.8323 0 0
269 F 0 0.9217 0 0.8808 0 0.9273 0 0
270 S 0 0.7168 0 0.6375 0 0.9153 0 0
271 I 0 0.6878 1 0.5034 0 0.8038 0 NA
272 P 0 0.6005 0 0.6142 0 0.7550 0 0
273 E 0 0.7119 0 0.7055 0 0.8102 0 0
274 F 0 0.9663 0 0.9597 0 0.9721 0 0
275 Q 0 0.8169 0 0.9036 0 0.8736 0 0
276 D 0 0.9075 0 0.9025 0 0.8938 0 0
277 V 0 0.8093 0 0.8939 0 0.8832 0 0
278 R 0 0.5898 0 0.6629 0 0.6190 0 0
279 K 0 0.5709 0 0.7328 1 0.5714 0 NA
280 M 0 0.7486 0 0.7058 0 0.6332 0 0
281 N 0 0.6777 0 0.7680 0 0.7037 0 0
282 L 0 0.8035 0 0.7619 0 0.6904 0 0
283 K 0 0.6689 0 0.5908 0 0.7740 0 0
284 A 0 0.9154 0 0.9252 0 0.9132 0 0
285 S 0 0.8879 0 0.9521 0 0.8500 0 0
286 G 0 0.8247 0 0.7454 0 0.6528 0 0
287 S 0 0.8189 0 0.6876 0 0.6270 0 0
288 N 1 0.5587 0 0.5081 1 0.7007 1 NA
289 P 1 0.6059 1 0.5926 1 0.5128 1 1
290 P 0 0.6392 1 0.5336 1 0.6715 1 NA
291 N 1 0.7601 1 0.8135 1 0.9092 1 1
292 R 1 0.6843 1 0.5204 1 0.7425 1 1
293 K 1 0.7505 1 0.7671 1 0.8865 1 1
294 S 0 0.7037 0 0.7394 0 0.7162 0 0
295 L 0 0.8774 0 0.9367 0 0.8277 0 0
296 S 0 0.9440 0 0.8386 0 0.8437 0 0
297 D 0 0.8971 0 0.9296 0 0.9288 0 0
298 I 0 0.8976 0 0.9562 0 0.8808 0 0
299 Q 0 0.8126 0 0.8607 0 0.7714 0 0
300 N 0 0.8536 0 0.8016 0 0.8215 0 0
301 I 0 0.9708 0 0.9432 0 0.8923 0 0
302 L 0 0.9679 0 0.9626 0 0.9010 0 0
303 K 1 0.6018 0 0.5172 1 0.7254 1 NA
304 G 1 0.7053 1 0.7501 1 0.8559 1 1
305 T 0 0.7655 0 0.7005 1 0.5800 0 NA
306 N 0 0.5174 0 0.7219 1 0.5284 0 NA
307 R 1 0.6068 0 0.5150 1 0.7164 1 NA
308 V 0 0.7574 0 0.8016 0 0.5545 0 0
309 A 0 0.8522 0 0.8690 0 0.8341 0 0
310 V 0 0.5119 0 0.6687 1 0.5378 0 NA
311 R 1 0.5000 0 0.5468 1 0.6840 1 NA
312 K 1 0.6303 0 0.5330 1 0.7201 1 NA
313 N 0 0.6858 0 0.8174 0 0.5103 0 0
314 S 0 0.6182 0 0.8684 0 0.8427 0 0
315 H 0 0.6291 0 0.6234 1 0.6369 0 NA
316 S 0 0.6779 0 0.7190 0 0.8925 0 0
317 P 0 0.7605 0 0.8192 0 0.8977 0 0
318 S 1 0.5450 1 0.5780 1 0.5522 1 1
319 P 0 0.8163 0 0.7981 0 0.8664 0 0
320 Q 0 0.5370 0 0.7758 0 0.7567 0 0
321 T 1 0.5580 1 0.5000 0 0.8050 1 NA
322 I 0 0.8170 0 0.9057 0 0.9093 0 0
323 K 0 0.8013 0 0.7065 0 0.8051 0 0
324 H 0 0.8941 0 0.8484 0 0.6943 0 0
325 F 0 0.7914 0 0.8152 0 0.8060 0 0
326 S 0 0.7001 0 0.6959 0 0.6861 0 0
327 S 0 0.7899 0 0.6956 0 0.6508 0 0
328 P 0 0.5620 1 0.6283 1 0.5812 1 NA
329 N 1 0.7008 1 0.7950 1 0.8880 1 1
330 P 0 0.6450 1 0.5062 0 0.5771 0 NA
331 P 0 0.5704 0 0.5991 1 0.5734 0 NA
332 V 1 0.7267 1 0.7715 1 0.7964 1 1
333 D 1 0.6155 1 0.6889 0 0.6908 1 NA
334 Q 0 0.6488 0 0.5157 1 0.5281 0 NA
335 F 1 0.5000 0 0.6579 0 0.6145 0 NA
336 S 0 0.7453 0 0.7871 0 0.8775 0 0
337 F 0 0.9184 0 0.8947 0 0.9274 0 0
338 P 0 0.8961 0 0.8781 0 0.9410 0 0
339 D 0 0.5760 0 0.6300 0 0.8996 0 0
340 I 0 0.9087 0 0.9100 0 0.9641 0 0
341 H 0 0.9727 0 0.9383 0 0.9758 0 0
342 N 0 0.9496 0 0.9239 0 0.8734 0 0
343 L 0 0.9190 0 0.8708 0 0.9378 0 0
344 L 0 0.8677 0 0.8842 0 0.8936 0 0
345 P 1 0.5265 0 0.7353 1 0.6119 1 NA
346 G 0 0.5527 0 0.6001 1 0.5883 0 NA
347 D 0 0.5861 0 0.6584 1 0.7008 0 NA
348 Q 0 0.8074 0 0.9080 1 0.5178 0 NA
349 Q 0 0.5930 0 0.5736 0 0.5419 0 0
350 P 1 0.6191 0 0.7066 0 0.5108 0 NA
351 S 0 0.8767 0 0.7816 0 0.9078 0 0
352 E 0 0.8451 0 0.8299 0 0.8726 0 0
353 V 0 0.9143 0 0.9446 0 0.9647 0 0
354 N 0 0.9773 0 0.9608 0 0.9665 0 0
355 V 0 0.6484 0 0.8463 0 0.9228 0 0
356 Q 0 0.9353 0 0.9507 0 0.9428 0 0
357 P 0 0.9869 0 0.9917 0 0.9786 0 0
358 I 0 0.9459 0 0.9731 0 0.9774 0 0
359 A 0 0.9605 0 0.9576 0 0.9744 0 0
360 K 0 0.8998 0 0.9302 0 0.9191 0 0
361 D 0 0.9376 0 0.8910 0 0.9747 0 0
362 I 0 0.9357 0 0.9319 0 0.9414 0 0
363 P 0 0.9046 0 0.9338 0 0.9173 0 0
364 N 0 0.8428 0 0.7868 0 0.5783 0 0
365 T 0 0.7791 0 0.8820 0 0.7826 0 0
366 S 0 0.9053 0 0.9026 0 0.6707 0 0
367 P 0 0.6934 0 0.6594 0 0.7266 0 0
368 T 1 0.5568 0 0.6186 0 0.5832 0 NA
369 N 1 0.6250 1 0.5464 0 0.5845 1 NA
370 V 0 0.7866 0 0.8392 0 0.8656 0 0
371 G 0 0.8384 0 0.8492 0 0.8746 0 0
372 T 0 0.8735 0 0.9276 0 0.7648 0 0
373 V 0 0.8719 0 0.8310 0 0.7692 0 0
374 D 0 0.8167 0 0.8127 0 0.7535 0 0
375 V 0 0.8253 0 0.7631 0 0.8244 0 0
376 A 0 0.8651 0 0.9148 0 0.8883 0 0
377 S 0 0.9264 0 0.9013 0 0.8839 0 0
378 P 0 0.9389 0 0.8692 0 0.9586 0 0
379 F 0 0.9240 0 0.9205 0 0.9028 0 0
380 N 0 0.8944 0 0.8506 0 0.9015 0 0
381 D 0 0.9316 0 0.9365 0 0.7681 0 0
382 S 0 0.9133 0 0.9368 0 0.9006 0 0
383 V 0 0.9274 0 0.8522 0 0.8945 0 0
384 V 0 0.8885 0 0.8824 0 0.8076 0 0
385 K 0 0.6253 0 0.6994 0 0.6278 0 0
386 R 0 0.5310 0 0.7945 0 0.6053 0 0
387 S 0 0.8124 0 0.8895 0 0.8282 0 0
388 G 0 0.8997 0 0.9074 0 0.9350 0 0
389 E 0 0.7500 0 0.7599 0 0.7258 0 0
390 D 0 0.8981 0 0.8550 0 0.9326 0 0
391 D 0 0.9328 0 0.9633 0 0.9608 0 0
392 S 0 0.9279 0 0.9428 0 0.9491 0 0
393 H 0 0.8908 0 0.9232 0 0.8719 0 0
394 I 0 0.8439 0 0.8981 0 0.8655 0 0
395 H 0 0.6676 0 0.6959 0 0.5258 0 0
396 S 0 0.5790 0 0.6992 0 0.7356 0 0
397 G 0 0.8096 0 0.8586 0 0.8931 0 0
398 I 0 0.6549 0 0.6908 0 0.6338 0 0
399 H 0 0.7991 0 0.6212 0 0.8106 0 0
400 R 0 0.7045 0 0.7440 0 0.8639 0 0
401 S 0 0.8402 0 0.8932 0 0.8300 0 0
402 H 0 0.6984 0 0.6622 0 0.7761 0 0
403 L 0 0.8684 0 0.8513 0 0.9053 0 0
404 S 0 0.8375 0 0.8334 0 0.8709 0 0
405 R 0 0.6212 0 0.7637 0 0.7764 0 0
406 D 0 0.8010 0 0.9033 0 0.8724 0 0
407 G 0 0.7089 0 0.7556 0 0.5269 0 0
408 N 0 0.7830 0 0.7678 0 0.6008 0 0
409 P 0 0.8674 0 0.8862 0 0.7999 0 0
410 D 0 0.7933 0 0.7822 0 0.7532 0 0
411 I 0 0.8631 0 0.8580 0 0.8371 0 0
412 C 0 0.9327 0 0.9520 0 0.8945 0 0
413 V 0 0.8426 0 0.9053 0 0.7697 0 0
414 M 0 0.9415 0 0.9126 0 0.8866 0 0
415 D 0 0.9315 0 0.9167 0 0.7859 0 0
416 S 0 0.8872 0 0.9310 0 0.9446 0 0
417 I 0 0.9428 0 0.8734 0 0.9109 0 0
418 S 0 0.8547 0 0.7696 0 0.6091 0 0
419 N 0 0.6379 1 0.5489 1 0.7404 1 NA
420 R 1 0.6364 1 0.5850 1 0.6961 1 1
421 S 0 0.5899 1 0.5154 1 0.7232 1 NA
422 S 1 0.5610 1 0.5363 1 0.5117 1 1
423 A 0 0.7964 0 0.8099 0 0.8156 0 0
424 M 0 0.9330 0 0.9595 0 0.9618 0 0
425 L 0 0.8912 0 0.9471 0 0.8498 0 0
426 Q 0 0.8316 0 0.9040 0 0.8537 0 0
427 K 0 0.8715 0 0.9162 0 0.8939 0 0
428 N 0 0.9226 0 0.9214 0 0.8007 0 0
429 V 0 0.7067 0 0.8032 0 0.5647 0 0
430 D 0 0.6497 0 0.6074 0 0.5109 0 0
431 M 0 0.6256 0 0.7573 0 0.6028 0 0
432 R 0 0.5870 1 0.5189 0 0.6224 0 NA
433 T 0 0.6216 0 0.6669 1 0.6220 0 NA
434 K 0 0.9291 0 0.9339 0 0.8745 0 0
435 G 0 0.8471 0 0.8599 0 0.7053 0 0
436 K 0 0.8592 0 0.8700 0 0.9138 0 0
437 E 0 0.8278 0 0.8679 0 0.9287 0 0
438 V 0 0.9547 0 0.9368 0 0.9022 0 0
439 D 0 0.8519 0 0.8857 0 0.7207 0 0
440 V 0 0.8418 0 0.8737 0 0.8579 0 0
441 P 0 0.8058 0 0.6779 0 0.6510 0 0
442 M 0 0.8244 0 0.8967 0 0.8132 0 0
443 S 0 0.8040 0 0.7647 0 0.8134 0 0
444 E 0 0.8186 0 0.7981 0 0.7091 0 0
445 S 0 0.8149 0 0.8307 0 0.9209 0 0
446 G 0 0.6936 0 0.7142 0 0.8423 0 0
447 A 0 0.7697 0 0.8156 0 0.7634 0 0
448 N 0 0.9093 0 0.8882 0 0.8134 0 0
449 R 0 0.6387 0 0.8591 0 0.5666 0 0
450 N 0 0.7286 0 0.7915 0 0.5809 0 0
451 T 0 0.5847 0 0.7483 0 0.5092 0 0
452 G 0 0.7178 0 0.7527 0 0.7888 0 0
453 D 0 0.7368 0 0.8069 0 0.5836 0 0
454 R 0 0.8162 0 0.8427 0 0.6226 0 0
455 E 0 0.7348 0 0.7941 0 0.8116 0 0
456 N 0 0.9594 0 0.8919 0 0.9152 0 0
457 D 0 0.8306 0 0.7752 0 0.8517 0 0
458 A 0 0.8329 0 0.8896 0 0.8767 0 0
459 E 0 0.9169 0 0.9553 0 0.9288 0 0
460 I 0 0.9428 0 0.9258 0 0.9634 0 0
461 N 0 0.9591 0 0.9338 0 0.9183 0 0
462 E 0 0.9167 0 0.8870 0 0.9705 0 0
463 E 0 0.9707 0 0.9748 0 0.9744 0 0
464 T 0 0.7746 0 0.8123 0 0.8241 0 0
465 D 0 0.9173 0 0.9463 0 0.9504 0 0
466 N 0 0.9307 0 0.9450 0 0.9129 0 0
467 L 0 0.9580 0 0.9336 0 0.9578 0 0
468 E 0 0.9742 0 0.9612 0 0.9489 0 0
469 R 0 0.9759 0 0.9787 0 0.9769 0 0
470 L 0 0.9613 0 0.9838 0 0.9771 0 0
471 A 0 0.9540 0 0.9480 0 0.9375 0 0
472 E 0 0.9394 0 0.9560 0 0.8202 0 0
473 C 0 0.9449 0 0.9794 0 0.9552 0 0
474 A 0 0.8784 0 0.8966 0 0.9268 0 0
475 S 0 0.9299 0 0.9654 0 0.9548 0 0
476 K 0 0.9379 0 0.9566 0 0.9613 0 0
477 E 0 0.8874 0 0.9415 0 0.9401 0 0
478 V 0 0.9772 0 0.9768 0 0.9770 0 0
479 T 0 0.9497 0 0.9276 0 0.9359 0 0
480 R 0 0.7473 0 0.8226 0 0.8546 0 0
481 P 0 0.8281 0 0.8796 0 0.9023 0 0
482 F 0 0.8411 0 0.8838 0 0.8978 0 0
483 T 0 0.9281 0 0.9336 0 0.9399 0 0
484 V 0 0.9362 0 0.9425 0 0.9479 0 0
485 E 0 0.9685 0 0.9687 0 0.9844 0 0
486 E 0 0.9627 0 0.9730 0 0.9443 0 0
487 D 0 0.9695 0 0.9796 0 0.9836 0 0
488 S 0 0.9820 0 0.9886 0 0.9868 0 0
489 I 0 0.9845 0 0.9878 0 0.9896 0 0
490 P 0 0.9932 0 0.9837 0 0.9801 0 0
491 Y 0 0.9959 0 0.9926 0 0.9895 0 0
492 Q 0 0.9831 0 0.9870 0 0.9714 0 0
493 Q 0 0.9739 0 0.9704 0 0.9667 0 0
494 G 0 0.9287 0 0.9764 0 0.9088 0 0
495 A 0 0.9451 0 0.9681 0 0.8915 0 0
496 S 0 0.9092 0 0.9279 0 0.8338 0 0
497 S 0 0.9336 0 0.9657 0 0.8902 0 0
498 K 0 0.8995 0 0.9590 0 0.8434 0 0
499 S 0 0.8938 0 0.8956 0 0.7685 0 0
500 P 0 0.9256 0 0.9353 0 0.8380 0 0
501 N 0 0.9266 0 0.8816 0 0.8218 0 0
502 R 0 0.8248 0 0.8714 0 0.8758 0 0
503 A 0 0.9719 0 0.9772 0 0.9800 0 0
504 P 0 0.9296 0 0.9614 0 0.9244 0 0
505 E 0 0.9200 0 0.9575 0 0.9604 0 0
506 Q 0 0.9679 0 0.9731 0 0.9683 0 0
507 Y 0 0.9436 0 0.9721 0 0.9517 0 0
508 N 0 0.9393 0 0.9419 0 0.9244 0 0
509 T 0 0.7302 0 0.8809 0 0.8434 0 0
510 M 0 0.8317 0 0.9066 0 0.8789 0 0
511 G 0 0.6511 0 0.8473 0 0.7420 0 0
512 G 0 0.8152 0 0.8904 0 0.6768 0 0
513 S 0 0.8428 0 0.8074 0 0.9001 0 0
514 L 0 0.6578 0 0.8492 0 0.8025 0 0
515 E 0 0.9100 0 0.9136 0 0.9268 0 0
516 H 0 0.9156 0 0.9589 0 0.8763 0 0
517 A 0 0.9669 0 0.9850 0 0.9795 0 0
518 E 0 0.9821 0 0.9814 0 0.9631 0 0
519 H 0 0.9728 0 0.9765 0 0.9552 0 0
520 N 0 0.9629 0 0.9798 0 0.9487 0 0
521 Q 0 0.9488 0 0.9411 0 0.9776 0 0
522 G 0 0.9860 0 0.9803 0 0.9754 0 0
523 L 0 0.9696 0 0.9688 0 0.9562 0 0
524 H 0 0.9734 0 0.9615 0 0.9563 0 0
525 E 0 0.9838 0 0.9854 0 0.9833 0 0
526 E 0 0.9906 0 0.9898 0 0.9768 0 0
527 E 0 0.9746 0 0.9783 0 0.9884 0 0
528 N 0 0.9831 0 0.9846 0 0.9727 0 0
529 V 0 0.9831 0 0.9869 0 0.9901 0 0
530 N 0 0.9900 0 0.9880 0 0.9810 0 0
531 T 0 0.9763 0 0.9872 0 0.9741 0 0
532 G 0 0.9944 0 0.9964 0 0.9899 0 0
533 S 0 0.9726 0 0.9827 0 0.9800 0 0
534 A 0 0.9759 0 0.9851 0 0.9617 0 0
535 S 0 0.9685 0 0.9731 0 0.9728 0 0
536 G 0 0.9796 0 0.9733 0 0.9831 0 0
537 L 0 0.9647 0 0.9843 0 0.9704 0 0
538 Q 0 0.9927 0 0.9768 0 0.9873 0 0
539 V 0 0.9748 0 0.9829 0 0.9250 0 0
540 E 0 0.9691 0 0.9726 0 0.9079 0 0
541 N 0 0.9474 0 0.9589 0 0.8870 0 0
542 A 0 0.9578 0 0.9728 0 0.9490 0 0
543 P 0 0.9654 0 0.9610 0 0.9392 0 0
544 E 0 0.8975 0 0.9726 0 0.9143 0 0
545 V 0 0.8669 0 0.9187 0 0.8771 0 0
546 H 0 0.9354 0 0.9390 0 0.9141 0 0
547 K 0 0.9014 0 0.9288 0 0.7994 0 0
548 Y 0 0.9158 0 0.9375 0 0.8734 0 0
549 S 0 0.7460 0 0.7401 0 0.6922 0 0
550 H 0 0.7017 0 0.7571 0 0.6996 0 0
551 K 0 0.8647 0 0.8718 0 0.8351 0 0
552 Q 0 0.8901 0 0.8826 0 0.8164 0 0
553 T 0 0.8836 0 0.9423 0 0.8829 0 0
554 N 0 0.7757 0 0.9030 0 0.7501 0 0
555 K 0 0.8217 0 0.8105 0 0.7859 0 0
556 R 0 0.7541 0 0.7852 0 0.7730 0 0
557 R 0 0.5915 0 0.6786 0 0.6102 0 0
558 K 0 0.5492 0 0.7419 0 0.5298 0 0
559 R 0 0.6042 0 0.7034 0 0.7943 0 0
560 G 0 0.8194 0 0.9106 0 0.8498 0 0
561 S 0 0.9201 0 0.9505 0 0.9317 0 0
562 S 0 0.9379 0 0.9444 0 0.9353 0 0
563 D 0 0.8914 0 0.9346 0 0.9377 0 0
564 S 0 0.9606 0 0.9551 0 0.9671 0 0
565 N 0 0.9648 0 0.9632 0 0.9642 0 0
566 V 0 0.9861 0 0.9653 0 0.9832 0 0
567 K 0 0.9347 0 0.9510 0 0.9357 0 0
568 K 0 0.9791 0 0.9888 0 0.9820 0 0
569 R 0 0.9457 0 0.9556 0 0.9703 0 0
570 S 0 0.9699 0 0.9723 0 0.9514 0 0
571 K 0 0.9420 0 0.9670 0 0.9399 0 0
572 T 0 0.8992 0 0.9498 0 0.9268 0 0
573 V 0 0.9557 0 0.9171 0 0.9510 0 0
574 H 0 0.9501 0 0.9398 0 0.9026 0 0
575 G 0 0.9657 0 0.9755 0 0.9757 0 0
576 E 0 0.9725 0 0.9703 0 0.9766 0 0
577 T 0 0.8717 0 0.9517 0 0.9477 0 0
578 G 0 0.9840 0 0.9887 0 0.9845 0 0
579 G 0 0.9727 0 0.9772 0 0.9530 0 0
580 D 0 0.9680 0 0.9750 0 0.9386 0 0
581 K 0 0.9836 0 0.9806 0 0.9730 0 0
582 Q 0 0.9755 0 0.9865 0 0.9594 0 0
583 M 0 0.9857 0 0.9899 0 0.9708 0 0
584 K 0 0.9650 0 0.9767 0 0.9761 0 0
585 T 0 0.9556 0 0.9470 0 0.9519 0 0
586 L 0 0.9672 0 0.9822 0 0.9522 0 0
587 P 0 0.9890 0 0.9768 0 0.9642 0 0
588 H 0 0.9613 0 0.9702 0 0.9533 0 0
589 E 0 0.8687 0 0.9221 0 0.8076 0 0
590 S 0 0.8749 0 0.8642 0 0.9032 0 0
591 R 0 0.9011 0 0.9624 0 0.9548 0 0
592 A 0 0.8951 0 0.9241 0 0.7642 0 0
593 K 0 0.8292 0 0.8521 0 0.7720 0 0
594 K 0 0.8682 0 0.7694 0 0.7401 0 0
595 Q 0 0.8263 0 0.9331 0 0.7575 0 0
596 T 0 0.8622 0 0.8899 0 0.8159 0 0
597 K 0 0.8737 0 0.9510 0 0.8061 0 0
598 G 0 0.8799 0 0.9319 0 0.8583 0 0
599 K 0 0.8442 0 0.9205 0 0.7546 0 0
600 S 0 0.8867 0 0.8970 0 0.7260 0 0
601 N 0 0.8625 0 0.8864 0 0.7766 0 0
602 E 0 0.8085 0 0.8540 0 0.6451 0 0
603 R 0 0.7803 0 0.8371 0 0.6519 0 0
604 E 0 0.8058 0 0.8888 0 0.6668 0 0
605 E 0 0.6924 0 0.7361 0 0.5898 0 0
606 K 1 0.8474 1 0.7122 1 0.7918 1 1
607 K 1 0.6676 1 0.5021 1 0.6523 1 1
608 P 1 0.5117 0 0.7111 1 0.6198 1 NA
609 K 1 0.8817 1 0.7129 1 0.9204 1 1
610 K 1 0.7256 1 0.7523 1 0.7596 1 1
611 T 1 0.7562 1 0.6325 1 0.7988 1 1
612 L 1 0.6802 1 0.6447 1 0.6187 1 1
613 T 0 0.6579 0 0.6899 1 0.5642 0 NA
614 H 0 0.6491 0 0.6113 0 0.6148 0 0
615 E 1 0.7061 1 0.5951 1 0.6497 1 1
616 G 1 0.5202 1 0.5347 0 0.5425 1 NA
617 K 1 0.5257 0 0.5896 0 0.5285 0 NA
618 L 0 0.6777 0 0.7493 0 0.8578 0 0
619 F 0 0.7679 0 0.8698 0 0.8573 0 0
620 S 0 0.6408 0 0.6003 0 0.7965 0 0
621 C 0 0.5967 0 0.5651 0 0.8538 0 0
622 R 0 0.5507 0 0.5143 0 0.6430 0 0
623 K 0 0.5395 0 0.7612 0 0.6241 0 0
624 S 0 0.7353 0 0.6830 0 0.8499 0 0
625 L 0 0.8151 0 0.8854 0 0.8507 0 0
626 A 0 0.7873 0 0.8856 0 0.8468 0 0
627 A 0 0.8513 0 0.9109 0 0.8621 0 0
628 A 0 0.7907 0 0.9178 0 0.8513 0 0
629 G 0 0.8558 0 0.8428 0 0.8829 0 0
630 T 0 0.8684 0 0.8897 0 0.8783 0 0
631 K 0 0.7652 0 0.7334 0 0.6981 0 0
632 I 0 0.9492 0 0.9012 0 0.8459 0 0
633 E 0 0.9118 0 0.8636 0 0.7431 0 0
634 G 0 0.9068 0 0.9043 0 0.8340 0 0
635 G 0 0.6063 1 0.6339 1 0.6144 1 NA
636 V 0 0.5473 0 0.5133 1 0.5282 0 NA
637 R 1 0.9662 1 0.9427 1 0.9098 1 1
638 R 1 0.9822 1 0.9923 1 0.9318 1 1
639 S 1 0.9198 1 0.9120 1 0.8556 1 1
640 T 1 0.9138 1 0.9343 1 0.8724 1 1
641 R 1 0.9501 1 0.9882 1 0.9283 1 1
642 I 1 0.7575 1 0.7706 1 0.7683 1 1
643 K 1 0.8784 1 0.8463 1 0.7666 1 1
644 S 1 0.6453 1 0.5908 0 0.5596 1 NA
645 R 1 0.7058 1 0.7709 0 0.5066 1 NA
646 P 0 0.6370 1 0.5630 0 0.6147 0 NA
647 L 0 0.7989 0 0.8862 0 0.5185 0 0
648 E 0 0.7151 0 0.7743 0 0.5037 0 0
649 Y 0 0.5946 0 0.5424 0 0.5563 0 0
650 W 0 0.7083 0 0.6913 0 0.7384 0 0
651 R 1 0.6771 1 0.6032 0 0.5699 1 NA
652 G 0 0.5895 1 0.5073 1 0.5391 1 NA
653 E 0 0.6505 0 0.7705 0 0.6123 0 0
654 R 0 0.6488 1 0.5017 0 0.6098 0 NA
655 F 0 0.9202 0 0.9447 0 0.9035 0 0
656 L 0 0.8231 0 0.8567 0 0.8171 0 0
657 Y 0 0.5636 0 0.6905 0 0.5651 0 0
658 G 0 0.8838 0 0.9288 0 0.9314 0 0
659 R 0 0.7511 0 0.7002 0 0.7884 0 0
660 I 0 0.6710 0 0.8668 0 0.5808 0 0
661 H 0 0.5138 0 0.7752 0 0.6276 0 0
662 E 0 0.6994 0 0.7112 0 0.6171 0 0
663 S 0 0.8199 0 0.8261 0 0.6520 0 0
664 L 0 0.8722 0 0.8788 0 0.6969 0 0
665 T 0 0.7215 0 0.8867 0 0.6655 0 0
666 T 0 0.5498 0 0.6200 0 0.6845 0 0
667 V 0 0.8808 0 0.8427 0 0.8479 0 0
668 I 0 0.7274 0 0.8601 0 0.7527 0 0
669 G 0 0.6541 0 0.8671 0 0.6799 0 0
670 I 0 0.6907 0 0.7001 0 0.6322 0 0
671 K 1 0.9383 1 0.8985 1 0.6112 1 1
672 Y 1 0.5140 1 0.5183 0 0.6699 1 NA
673 A 0 0.5998 0 0.6379 0 0.5901 0 0
674 S 0 0.5875 1 0.6104 0 0.6628 0 NA
675 P 1 0.7896 1 0.5948 0 0.5176 1 NA
676 G 1 0.5555 1 0.6072 0 0.5581 1 NA
677 E 1 0.6147 0 0.5428 1 0.8329 1 NA
678 G 1 0.5163 0 0.6102 0 0.5700 0 NA
679 K 0 0.5707 0 0.7400 0 0.5478 0 0
680 R 0 0.6339 0 0.8334 0 0.5328 0 0
681 D 0 0.6699 0 0.7839 0 0.6715 0 0
682 S 0 0.8502 0 0.9569 0 0.7836 0 0
683 R 0 0.7236 0 0.7069 0 0.6551 0 0
684 A 0 0.8400 0 0.8733 0 0.8628 0 0
685 S 0 0.8868 0 0.8976 0 0.8518 0 0
686 K 1 0.6625 1 0.7532 1 0.6002 1 1
687 V 1 0.5533 1 0.7457 1 0.6583 1 1
688 K 1 0.7113 1 0.5838 0 0.5806 1 NA
689 S 1 0.6111 1 0.5939 1 0.6121 1 1
690 F 0 0.7616 0 0.7418 0 0.7930 0 0
691 V 0 0.9726 0 0.9558 0 0.9258 0 0
692 S 0 0.6405 0 0.5949 1 0.5161 0 NA
693 D 0 0.8276 0 0.7903 0 0.6159 0 0
694 E 0 0.8403 0 0.6892 0 0.7228 0 0
695 Y 0 0.7855 0 0.8109 0 0.7727 0 0
696 K 0 0.8006 0 0.7413 0 0.8863 0 0
697 K 0 0.8930 0 0.9350 0 0.9267 0 0
698 L 0 0.9175 0 0.9160 0 0.8972 0 0
699 V 0 0.9600 0 0.9790 0 0.9450 0 0
700 D 0 0.7801 0 0.8067 0 0.9157 0 0
701 F 0 0.9162 0 0.8894 0 0.8614 0 0
702 A 0 0.7257 0 0.5981 0 0.8631 0 0
703 A 0 0.5500 0 0.6941 0 0.7437 0 0
704 L 1 0.6780 1 0.7408 0 0.5744 1 NA
705 H 1 0.6852 1 0.7563 1 0.5180 1 1

## Sheet: DRNApred-KNL2
>Arabidopsis_thaliana_5G0
Amino Acid	probability_DNA	binary_DNA		probability_RNA	binary_RNA
m	0.0968	0		0.1035	0
t	0.0856	0		0.0755	0
e	0.0762	0		0.0725	0
p	0.079	0		0.078	0
n	0.1058	0		0.0694	0
l	0.0769	0		0.0472	0
d	0.1017	0		0.0565	0
e	0.1066	0		0.0568	0
d	0.1286	0		0.0622	0
g	0.1183	0		0.0577	0
s	0.1419	0		0.0578	0
k	0.2047	0		0.0639	0
s	0.3397	0		0.0716	0
s	0.1894	0		0.0623	0
f	0.1287	0		0.0577	0
q	0.1219	0		0.0551	0
k	0.1664	0		0.0653	0
t	0.1188	0		0.0738	0
v	0.0812	0		0.0553	0
v	0.0887	0		0.0584	0
l	0.0704	0		0.0664	0
r	0.1213	0		0.1069	0
d	0.0842	0		0.0914	0
w	0.1214	0		0.0821	0
w	0.1096	0		0.0893	0
l	0.0693	0		0.0711	0
i	0.0765	0		0.0781	0
k	0.1413	0		0.1157	0
c	0.0787	0		0.0596	0
p	0.0799	0		0.0567	0
k	0.1459	0		0.0684	0
e	0.0897	0		0.0595	0
f	0.0881	0		0.0606	0
e	0.0897	0		0.0573	0
g	0.1281	0		0.062	0
k	0.2795	0		0.066	0
q	0.181	0		0.0653	0
f	0.0963	0		0.0526	0
g	0.1498	0		0.0596	0
v	0.0993	0		0.0557	0
a	0.1079	0		0.0541	0
g	0.1435	0		0.0592	0
f	0.1211	0		0.0575	0
e	0.1179	0		0.0648	0
e	0.0945	0		0.0619	0
s	0.1764	0		0.0593	0
v	0.1479	0		0.0534	0
e	0.0954	0		0.05	0
t	0.1592	0		0.0568	0
r	0.1729	0		0.058	0
a	0.0967	0		0.0532	0
m	0.1243	0		0.0583	0
r	0.2997	0		0.0697	0
v	0.1056	0		0.0561	0
f	0.1244	0		0.0688	0
t	0.176	0		0.0708	0
s	0.2966	0		0.0746	0
s	0.1223	0		0.0579	0
p	0.116	0		0.0648	0
i	0.0894	0		0.0519	0
t	0.1181	0		0.0622	0
k	0.2373	0		0.0775	0
a	0.1423	0		0.0659	0
l	0.1138	0		0.0637	0
d	0.0971	0		0.0713	0
v	0.0895	0		0.0663	0
f	0.0914	0		0.0729	0
t	0.1135	0		0.0769	0
l	0.0738	0		0.0553	0
l	0.0851	0		0.0643	0
a	0.1298	0		0.0705	0
s	0.0958	0		0.0648	0
d	0.1012	0		0.074	0
g	0.1327	0		0.0717	0
i	0.0985	0		0.0575	0
y	0.2065	0		0.0658	0
i	0.1007	0		0.0576	0
t	0.123	0		0.0641	0
l	0.0859	0		0.0548	0
r	0.2462	0		0.0762	0
g	0.1582	0		0.0782	0
f	0.1144	0		0.0773	0
l	0.0874	0		0.058	0
n	0.2521	0		0.0759	0
k	0.1347	0		0.0612	0
e	0.1063	0		0.0631	0
r	0.1961	0		0.0714	0
v	0.1679	0		0.0679	0
l	0.1165	0		0.0592	0
k	0.1468	0		0.0549	0
n	0.3113	0		0.0738	0
g	0.1376	0		0.0645	0
f	0.1091	0		0.0652	0
n	0.2304	0		0.0722	0
p	0.1215	0		0.0644	0
e	0.0823	0		0.0539	0
i	0.0706	0		0.054	0
s	0.0696	0		0.0623	0
r	0.0922	0		0.0627	0
e	0.098	0		0.0681	0
f	0.0913	0		0.0704	0
i	0.0898	0		0.0756	0
f	0.0771	0		0.0764	0
g	0.0914	0		0.0851	0
f	0.082	0		0.0967	0
p	0.0779	0		0.0855	0
p	0.0865	0		0.0942	0
c	0.0993	0		0.0851	0
w	0.161	0		0.0813	0
e	0.0904	0		0.071	0
r	0.1547	0		0.0815	0
v	0.0939	0		0.0743	0
c	0.0913	0		0.0738	0
n	0.1078	0		0.0731	0
s	0.122	0		0.0769	0
c	0.0845	0		0.0712	0
f	0.1034	0		0.0754	0
e	0.084	0		0.0614	0
g	0.1282	0		0.0734	0
d	0.1185	0		0.0677	0
s	0.1749	0		0.0699	0
f	0.0912	0		0.0677	0
g	0.1174	0		0.0654	0
t	0.1279	0		0.0637	0
d	0.1178	0		0.0611	0
v	0.1101	0		0.0592	0
n	0.2213	0		0.0655	0
t	0.2049	0		0.0669	0
v	0.1054	0		0.0627	0
p	0.0973	0		0.0692	0
s	0.1709	0		0.0723	0
t	0.1247	0		0.0646	0
i	0.0962	0		0.0607	0
e	0.1031	0		0.0694	0
k	0.1495	0		0.0747	0
a	0.077	0		0.0639	0
c	0.0698	0		0.076	0
p	0.0862	0		0.0603	0
p	0.0872	0		0.0681	0
i	0.0771	0		0.0528	0
l	0.0862	0		0.0616	0
s	0.0874	0		0.0558	0
p	0.1128	0		0.0682	0
c	0.0854	0		0.0552	0
k	0.326	0		0.0824	0
y	0.3642	0		0.0844	0
s	0.1558	0		0.0682	0
n	0.1403	0		0.0638	0
r	0.2155	0		0.0689	0
n	0.2563	0		0.0616	0
l	0.0978	0		0.052	0
k	0.1593	0		0.0619	0
d	0.1222	0		0.0714	0
n	0.1896	0		0.0672	0
p	0.1142	0		0.0676	0
a	0.0951	0		0.0567	0
e	0.0823	0		0.0553	0
s	0.1171	0		0.0658	0
r	0.1417	0		0.0685	0
e	0.0902	0		0.0611	0
k	0.184	0		0.0697	0
s	0.2382	0		0.071	0
n	0.2072	0		0.0746	0
v	0.1247	0		0.0666	0
t	0.1625	0		0.0731	0
e	0.0834	0		0.0563	0
t	0.1068	0		0.0667	0
d	0.1011	0		0.0633	0
i	0.0969	0		0.0546	0
a	0.0869	0		0.0597	0
e	0.0814	0		0.0456	0
i	0.0835	0		0.0434	0
n	0.1115	0		0.0487	0
d	0.1155	0		0.0518	0
k	0.2895	0		0.0615	0
g	0.2701	0		0.057	0
g	0.265	0		0.0573	0
s	0.445	0		0.062	0
g	0.3488	0		0.0591	0
a	0.2173	0		0.0488	0
r	0.4	0		0.0613	0
d	0.1668	0		0.0509	0
i	0.1765	0		0.0515	0
k	0.3501	0		0.0572	0
t	0.3312	0		0.0518	0
a	0.1202	0		0.0424	0
r	0.3952	0		0.0534	0
r	0.4458	0		0.0548	0
r	0.341	0		0.0552	0
s	0.2358	0		0.0513	0
l	0.0853	0		0.0408	0
h	0.194	0		0.0596	0
l	0.0861	0		0.0429	0
q	0.1162	0		0.0505	0
i	0.0896	0		0.0447	0
k	0.0976	0		0.0538	0
r	0.1784	0		0.0751	0
i	0.0924	0		0.0454	0
l	0.0867	0		0.0472	0
e	0.1133	0		0.0561	0
s	0.1447	0		0.0587	0
s	0.1905	0		0.0635	0
k	0.1442	0		0.0544	0
v	0.0992	0		0.0503	0
r	0.3764	0		0.0642	0
k	0.2225	0		0.0584	0
t	0.1118	0		0.0549	0
a	0.0948	0		0.0522	0
n	0.1507	0		0.057	0
d	0.1238	0		0.0615	0
g	0.1229	0		0.0528	0
d	0.1114	0		0.059	0
h	0.1429	0		0.0887	0
g	0.1426	0		0.0761	0
s	0.1538	0		0.0689	0
e	0.0977	0		0.0473	0
f	0.1141	0		0.0528	0
l	0.0863	0		0.048	0
n	0.1074	0		0.0504	0
t	0.1909	0		0.0634	0
a	0.1071	0		0.047	0
k	0.2635	0		0.0614	0
r	0.3896	0		0.0569	0
g	0.1827	0		0.0549	0
d	0.1093	0		0.0539	0
v	0.0909	0		0.0474	0
e	0.0884	0		0.0457	0
r	0.1943	0		0.0551	0
d	0.0992	0		0.0509	0
g	0.0956	0		0.0486	0
c	0.0811	0		0.0687	0
e	0.0842	0		0.0614	0
v	0.0849	0		0.0601	0
i	0.0838	0		0.058	0
n	0.1183	0		0.0668	0
n	0.1449	0		0.0735	0
e	0.0862	0		0.0664	0
d	0.0898	0		0.0698	0
s	0.1347	0		0.074	0
e	0.0877	0		0.068	0
w	0.1032	0		0.0698	0
k	0.1301	0		0.0783	0
l	0.0769	0		0.065	0
d	0.0817	0		0.0743	0
e	0.0809	0		0.0678	0
s	0.1233	0		0.0692	0
e	0.082	0		0.0629	0
v	0.0779	0		0.0609	0
q	0.1377	0		0.0723	0
n	0.1255	0		0.0521	0
l	0.0857	0		0.0509	0
c	0.1027	0		0.0573	0
n	0.172	0		0.0576	0
d	0.1042	0		0.0551	0
g	0.1186	0		0.0514	0
d	0.1189	0		0.0527	0
n	0.3261	0		0.0614	0
g	0.2549	0		0.0577	0
s	0.2675	0		0.06	0
e	0.0937	0		0.0494	0
g	0.1522	0		0.0603	0
f	0.0855	0		0.0514	0
i	0.1172	0		0.0514	0
k	0.302	0		0.0618	0
a	0.1074	0		0.0503	0
k	0.2643	0		0.0636	0
s	0.2623	0		0.0602	0
s	0.2413	0		0.0619	0
d	0.112	0		0.0588	0
v	0.0901	0		0.0515	0
e	0.0892	0		0.0493	0
k	0.1725	0		0.068	0
d	0.0948	0		0.0634	0
k	0.093	0		0.0596	0
s	0.0785	0		0.067	0
e	0.0782	0		0.064	0
a	0.0785	0		0.0541	0
i	0.0781	0		0.0527	0
d	0.0943	0		0.0592	0
n	0.12	0		0.0599	0
d	0.0875	0		0.0599	0
v	0.0841	0		0.0581	0
i	0.0861	0		0.0535	0
s	0.2423	0		0.0679	0
p	0.1098	0		0.0444	0
a	0.0986	0		0.0389	0
v	0.1266	0		0.043	0
g	0.1681	0		0.0474	0
s	0.1336	0		0.0535	0
g	0.1695	0		0.0464	0
i	0.1605	0		0.0404	0
K	0.5015	1		0.0549	0
h	0.1698	0		0.0453	0
t	0.326	0		0.05	0
g	0.1441	0		0.0459	0
a	0.127	0		0.0415	0
d	0.1292	0		0.0462	0
n	0.2347	0		0.044	0
v	0.0983	0		0.0402	0
d	0.1027	0		0.0532	0
k	0.2621	0		0.0629	0
v	0.0973	0		0.0485	0
t	0.2452	0		0.0613	0
s	0.3423	0		0.0649	0
a	0.1647	0		0.0546	0
s	0.2703	0		0.0591	0
a	0.1126	0		0.0484	0
t	0.2768	0		0.0636	0
g	0.1857	0		0.0615	0
e	0.102	0		0.0495	0
s	0.2634	0		0.0649	0
l	0.0869	0		0.0511	0
t	0.2092	0		0.0662	0
s	0.1957	0		0.0638	0
e	0.1033	0		0.0538	0
q	0.2066	0		0.0662	0
q	0.213	0		0.0652	0
n	0.1644	0		0.0668	0
g	0.1185	0		0.0689	0
l	0.1033	0		0.063	0
l	0.0836	0		0.0488	0
v	0.1418	0		0.056	0
t	0.1283	0		0.0558	0
t	0.1936	0		0.0623	0
a	0.1242	0		0.0524	0
s	0.1467	0		0.0538	0
p	0.1473	0		0.0621	0
h	0.318	0		0.0688	0
s	0.1251	0		0.0667	0
l	0.078	0		0.0528	0
l	0.0743	0		0.0489	0
k	0.1872	0		0.0733	0
d	0.1093	0		0.0659	0
l	0.0763	0		0.0496	0
a	0.0863	0		0.0514	0
k	0.1801	0		0.0644	0
s	0.1976	0		0.0594	0
s	0.2371	0		0.068	0
k	0.2924	0		0.06	0
p	0.1531	0		0.0552	0
e	0.1081	0		0.0418	0
k	0.3189	0		0.0592	0
k	0.2955	0		0.0666	0
g	0.1863	0		0.0635	0
i	0.1746	0		0.0476	0
S	0.5554	1		0.0684	0
K	0.5816	1		0.0731	0
k	0.4683	0		0.0636	0
s	0.3013	0		0.0544	0
g	0.1246	0		0.0435	0
k	0.3266	0		0.0565	0
i	0.1472	0		0.0422	0
l	0.0851	0		0.0353	0
r	0.3094	0		0.0478	0
s	0.1924	0		0.0519	0
d	0.1114	0		0.0577	0
d	0.129	0		0.0599	0
n	0.1997	0		0.0578	0
v	0.0903	0		0.0493	0
v	0.0855	0		0.0491	0
d	0.0918	0		0.0409	0
p	0.107	0		0.0453	0
m	0.1706	0		0.0545	0
n	0.2773	0		0.0468	0
y	0.3485	0		0.0504	0
s	0.2308	0		0.0493	0
g	0.2641	0		0.0478	0
T	0.5028	1		0.0532	0
k	0.297	0		0.0471	0
v	0.1114	0		0.0401	0
k	0.171	0		0.0426	0
s	0.1329	0		0.0439	0
a	0.0973	0		0.0397	0
e	0.0924	0		0.04	0
n	0.1133	0		0.0393	0
k	0.3259	0		0.0664	0
r	0.3205	0		0.0653	0
k	0.2844	0		0.0672	0
i	0.0971	0		0.0462	0
d	0.1056	0		0.0608	0
a	0.0958	0		0.0512	0
s	0.1355	0		0.057	0
k	0.1219	0		0.0513	0
l	0.0842	0		0.0437	0
q	0.155	0		0.0522	0
s	0.3846	0		0.0572	0
p	0.1249	0		0.0506	0
t	0.1294	0		0.0463	0
s	0.2457	0		0.0518	0
n	0.1716	0		0.0525	0
v	0.1026	0		0.0466	0
a	0.0939	0		0.0431	0
e	0.0902	0		0.0432	0
h	0.211	0		0.0668	0
s	0.2047	0		0.0616	0
k	0.23	0		0.0622	0
e	0.0951	0		0.0509	0
g	0.1426	0		0.0568	0
l	0.0869	0		0.0494	0
n	0.2374	0		0.0583	0
n	0.2417	0		0.0567	0
a	0.1068	0		0.0504	0
k	0.286	0		0.0572	0
s	0.2594	0		0.056	0
n	0.2082	0		0.0553	0
d	0.108	0		0.0555	0
v	0.0868	0		0.0508	0
e	0.085	0		0.0497	0
k	0.1533	0		0.0552	0
d	0.0941	0		0.0536	0
v	0.081	0		0.0538	0
c	0.0761	0		0.0635	0
v	0.0845	0		0.0655	0
a	0.0824	0		0.0505	0
i	0.0833	0		0.0501	0
n	0.136	0		0.0541	0
n	0.1597	0		0.0508	0
e	0.0892	0		0.0484	0
v	0.0921	0		0.0497	0
i	0.0941	0		0.048	0
s	0.2618	0		0.0446	0
p	0.1091	0		0.0371	0
v	0.1079	0		0.0356	0
k	0.3002	0		0.0418	0
g	0.1845	0		0.0411	0
f	0.1208	0		0.0427	0
g	0.1694	0		0.0394	0
K	0.4741	1		0.0436	0
R	0.568	1		0.0422	0
l	0.1031	0		0.0336	0
s	0.3857	0		0.041	0
g	0.1656	0		0.0383	0
t	0.2837	0		0.0392	0
d	0.1295	0		0.0381	0
v	0.1054	0		0.0354	0
e	0.1006	0		0.0344	0
r	0.3135	0		0.0512	0
l	0.09	0		0.0424	0
t	0.2193	0		0.0577	0
s	0.3064	0		0.059	0
k	0.38	0		0.0614	0
n	0.2349	0		0.0545	0
a	0.1064	0		0.0463	0
t	0.2511	0		0.059	0
k	0.3343	0		0.0623	0
e	0.1107	0		0.036	0
s	0.3153	0		0.0464	0
l	0.093	0		0.0342	0
t	0.2209	0		0.046	0
s	0.3322	0		0.0479	0
v	0.1297	0		0.0383	0
q	0.3809	0		0.0481	0
R	0.5921	1		0.0489	0
k	0.4651	0		0.0551	0
g	0.2038	0		0.0433	0
r	0.4221	0		0.0478	0
v	0.1231	0		0.0419	0
k	0.3164	0		0.0534	0
v	0.1084	0		0.0398	0
s	0.274	0		0.0493	0
k	0.2662	0		0.0588	0
a	0.0961	0		0.0447	0
f	0.1347	0		0.0581	0
q	0.2354	0		0.0647	0
d	0.1267	0		0.0628	0
p	0.103	0		0.0581	0
l	0.0825	0		0.0449	0
s	0.2687	0		0.0589	0
k	0.2974	0		0.0664	0
g	0.1869	0		0.0642	0
k	0.392	0		0.0712	0
s	0.3812	0		0.0721	0
k	0.3962	0		0.0734	0
k	0.3837	0		0.0747	0
s	0.2459	0		0.067	0
e	0.0978	0		0.048	0
k	0.2853	0		0.0637	0
t	0.2504	0		0.0576	0
l	0.0877	0		0.0444	0
q	0.2379	0		0.0552	0
s	0.3237	0		0.0554	0
n	0.1928	0		0.0566	0
s	0.2352	0		0.0574	0
n	0.2542	0		0.056	0
v	0.0961	0		0.0499	0
v	0.095	0		0.0496	0
e	0.0894	0		0.0484	0
p	0.0987	0		0.0513	0
m	0.1385	0		0.0636	0
n	0.1999	0		0.0599	0
h	0.2048	0		0.0623	0
f	0.1495	0		0.0656	0
r	0.2182	0		0.0634	0
s	0.1621	0		0.0624	0
e	0.0882	0		0.0577	0
a	0.0786	0		0.0554	0
e	0.0772	0		0.0553	0
e	0.0776	0		0.0556	0
a	0.0783	0		0.0553	0
e	0.0791	0		0.0558	0
e	0.0864	0		0.065	0
n	0.1193	0		0.0698	0
l	0.0803	0		0.0613	0
s	0.1352	0		0.0711	0
w	0.1292	0		0.0725	0
e	0.0964	0		0.0673	0
k	0.1632	0		0.0773	0
i	0.0978	0		0.0641	0
k	0.1581	0		0.0748	0
r	0.1543	0		0.0772	0
k	0.1437	0		0.0824	0
i	0.082	0		0.0651	0
d	0.0916	0		0.0738	0
f	0.0959	0		0.076	0
d	0.1011	0		0.0651	0
v	0.0797	0		0.0569	0
e	0.0851	0		0.0605	0
v	0.0817	0		0.0587	0
t	0.1377	0		0.0677	0
p	0.0961	0		0.0649	0
e	0.0854	0		0.0586	0
k	0.2106	0		0.0688	0
k	0.1073	0		0.0594	0
v	0.1012	0		0.0664	0
k	0.1277	0		0.0665	0
q	0.1746	0		0.0615	0
q	0.2251	0		0.07	0
k	0.2311	0		0.06	0
t	0.1934	0		0.0629	0
n	0.1798	0		0.066	0
a	0.1026	0		0.0476	0
a	0.1463	0		0.0554	0
s	0.3661	0		0.0593	0
t	0.1973	0		0.0515	0
d	0.1133	0		0.0402	0
s	0.1652	0		0.0409	0
l	0.0918	0		0.0337	0
g	0.3046	0		0.0438	0
q	0.1313	0		0.037	0
K	0.5006	1		0.0509	0
R	0.6085	1		0.0495	0
S	0.6463	1		0.0515	0
R	0.6557	1		0.0495	0
S	0.4959	1		0.0479	0
g	0.2338	0		0.042	0
R	0.5213	1		0.0464	0
v	0.1064	0		0.0344	0
l	0.081	0		0.032	0
v	0.0833	0		0.0325	0
s	0.124	0		0.0384	0
s	0.1571	0		0.0413	0
l	0.0795	0		0.0353	0
e	0.0934	0		0.0389	0
f	0.1112	0		0.0753	0
w	0.1601	0		0.0657	0
r	0.1785	0		0.0739	0
n	0.1653	0		0.0733	0
q	0.1576	0		0.0809	0
i	0.0918	0		0.0664	0
p	0.0866	0		0.0715	0
v	0.0846	0		0.0655	0
y	0.1467	0		0.0761	0
d	0.097	0		0.0727	0
m	0.0908	0		0.0679	0
d	0.0899	0		0.0727	0
r	0.1719	0		0.0754	0
n	0.1385	0		0.0728	0
l	0.0783	0		0.0479	0
i	0.0818	0		0.048	0
q	0.1487	0		0.0554	0
v	0.0924	0		0.0477	0
k	0.1593	0		0.0555	0
d	0.1058	0		0.0546	0
g	0.153	0		0.053	0
s	0.3033	0		0.0448	0
e	0.1126	0		0.0365	0
t	0.3413	0		0.0463	0
n	0.3773	0		0.0451	0
s	0.3374	0		0.0495	0
a	0.149	0		0.0393	0
p	0.1625	0		0.0482	0
S	0.5362	1		0.0546	0
K	0.5554	1		0.0547	0
g	0.2758	0		0.0441	0
K	0.5729	1		0.0518	0
g	0.3413	0		0.0438	0
S	0.5782	1		0.0496	0
d	0.3409	0		0.0487	0
S	0.5423	1		0.0522	0
R	0.6736	1		0.0517	0
k	0.4666	0		0.0554	0
r	0.3221	0		0.0503	0
r	0.3794	0		0.0433	0
n	0.2835	0		0.0497	0
l	0.0839	0		0.0321	0
k	0.2615	0		0.055	0
i	0.0875	0		0.033	0
k	0.1427	0		0.0599	0

## Sheet: DP-Bind-KNL2
#-----------------------------------------------------------
# POS: Index of amino acid residue
# RES: Amino acid residue
# S_LBL & S_PRB: SVM prediction of binding label & probability
# K_LBL & K_PRB: KLR prediction of binding label & probability
# P_LBL & P_PRB: PLR prediction of binding label & probability
# MAJ_CON: Majority consensus
# STR_CON: Strict consensus
# Labels 0/1 stand for non-binding/binding, respectively
# Label NA stands for "label cannot be assigned"
# Option selected: PSSM-based encoding
#-----------------------------------------------------------
>Arabidopsis_thaliana_5G02520.1
MTEPNLDEDGSKSSFQKTVVLRDWWLIKCPKEFEGKQFGVAGFEESVETRAMRVFTSSPI
TKALDVFTLLASDGIYITLRGFLNKERVLKNGFNPEISREFIFGFPPCWERVCNSCFEGD
SFGTDVNTVPSTIEKACPPILSPCKYSNRNLKDNPAESREKSNVTETDIAEINDKGGSGA
RDIKTARRRSLHLQIKRILESSKVRKTANDGDHGSEFLNTAKRGDVERDGCEVINNEDSE
WKLDESEVQNLCNDGDNGSEGFIKAKSSDVEKDKSEAIDNDVISPAVGSGIKHTGADNVD
KVTSASATGESLTSEQQNGLLVTTASPHSLLKDLAKSSKPEKKGISKKSGKILRSDDNVV
DPMNYSGTKVKSAENKRKIDASKLQSPTSNVAEHSKEGLNNAKSNDVEKDVCVAINNEVI
SPVKGFGKRLSGTDVERLTSKNATKESLTSVQRKGRVKVSKAFQDPLSKGKSKKSEKTLQ
SNSNVVEPMNHFRSEAEEAEENLSWEKIKRKIDFDVEVTPEKKVKQQKTNAASTDSLGQK
RSRSGRVLVSSLEFWRNQIPVYDMDRNLIQVKDGSETNSAPSKGKGSDSRKRRNLKIK
POS RES S_LBL S_PRB K_LBL K_PRB P_LBL P_PRB MAJ_CON STR_CON
1 M 0 0.8798 0 0.8964 0 0.8473 0 0
2 T 0 0.9136 0 0.8508 0 0.8436 0 0
3 E 0 0.7242 0 0.7663 0 0.6972 0 0
4 P 0 0.6979 0 0.5722 0 0.5830 0 0
5 N 0 0.6600 0 0.7017 1 0.5462 0 NA
6 L 0 0.7211 0 0.6856 0 0.7871 0 0
7 D 0 0.7550 0 0.7115 0 0.7705 0 0
8 E 0 0.9469 0 0.9642 0 0.8758 0 0
9 D 0 0.9810 0 0.9894 0 0.9478 0 0
10 G 0 0.9098 0 0.9364 0 0.7257 0 0
11 S 0 0.8672 0 0.9187 0 0.8998 0 0
12 K 1 0.5151 0 0.7908 1 0.6610 1 NA
13 S 1 0.7325 1 0.6668 1 0.6222 1 1
14 S 0 0.6111 1 0.5792 0 0.6704 0 NA
15 F 0 0.6043 1 0.5180 0 0.5066 0 NA
16 Q 0 0.5760 0 0.5357 0 0.8533 0 0
17 K 0 0.8089 0 0.8350 0 0.8720 0 0
18 T 0 0.8857 0 0.9171 0 0.8118 0 0
19 V 0 0.7837 0 0.6905 0 0.6830 0 0
20 V 0 0.7887 0 0.8284 0 0.9028 0 0
21 L 0 0.9377 0 0.8858 0 0.8410 0 0
22 R 0 0.5130 0 0.5902 1 0.5251 0 NA
23 D 0 0.8574 0 0.7917 0 0.8066 0 0
24 W 0 0.6262 0 0.5666 1 0.5763 0 NA
25 W 0 0.7807 0 0.7726 0 0.7612 0 0
26 L 0 0.9254 0 0.8810 0 0.7514 0 0
27 I 0 0.8837 0 0.9338 0 0.7024 0 0
28 K 1 0.7211 1 0.7581 1 0.5788 1 1
29 C 0 0.8987 0 0.9231 0 0.9389 0 0
30 P 0 0.8496 0 0.8817 0 0.9072 0 0
31 K 0 0.6739 0 0.6533 0 0.6836 0 0
32 E 0 0.9494 0 0.9663 0 0.9157 0 0
33 F 0 0.9390 0 0.9183 0 0.9535 0 0
34 E 0 0.8800 0 0.9104 0 0.8174 0 0
35 G 0 0.9199 0 0.8631 0 0.8429 0 0
36 K 1 0.5285 0 0.6065 1 0.5619 1 NA
37 Q 0 0.8381 0 0.8142 0 0.8482 0 0
38 F 0 0.7348 0 0.7169 0 0.6693 0 0
39 G 0 0.7011 0 0.7984 0 0.8018 0 0
40 V 0 0.7120 0 0.7497 0 0.7318 0 0
41 A 0 0.6666 0 0.7432 0 0.8469 0 0
42 G 0 0.8251 0 0.7456 0 0.8139 0 0
43 F 0 0.8281 0 0.8747 0 0.8540 0 0
44 E 0 0.7819 0 0.8641 0 0.7743 0 0
45 E 0 0.8010 0 0.7505 0 0.8706 0 0
46 S 0 0.6812 0 0.7889 0 0.7691 0 0
47 V 0 0.6132 0 0.7064 0 0.6415 0 0
48 E 0 0.5782 0 0.5825 1 0.5819 0 NA
49 T 0 0.8108 0 0.8654 0 0.7100 0 0
50 R 0 0.7207 0 0.8795 0 0.6059 0 0
51 A 0 0.6561 0 0.8821 0 0.5717 0 0
52 M 0 0.8685 0 0.9212 0 0.7624 0 0
53 R 0 0.5140 0 0.5787 1 0.5800 0 NA
54 V 0 0.6019 0 0.8011 1 0.5066 0 NA
55 F 1 0.8387 1 0.7893 1 0.8687 1 1
56 T 1 0.6481 1 0.6917 1 0.6688 1 1
57 S 1 0.6175 1 0.6988 1 0.6848 1 1
58 S 1 0.5386 1 0.5745 1 0.5286 1 1
59 P 0 0.6473 0 0.6739 0 0.7093 0 0
60 I 0 0.6219 0 0.6929 0 0.6026 0 0
61 T 0 0.8599 0 0.8004 0 0.6406 0 0
62 K 1 0.5194 0 0.5478 0 0.7009 0 NA
63 A 0 0.6167 0 0.5258 1 0.5029 0 NA
64 L 0 0.9085 0 0.9367 0 0.8199 0 0
65 D 0 0.8330 0 0.8749 0 0.7488 0 0
66 V 0 0.8557 0 0.7188 0 0.9032 0 0
67 F 0 0.8285 0 0.8875 0 0.8614 0 0
68 T 0 0.9049 0 0.6611 0 0.9051 0 0
69 L 0 0.9483 0 0.9281 0 0.8939 0 0
70 L 0 0.5306 0 0.6947 0 0.6460 0 0
71 A 0 0.6871 1 0.5558 0 0.8782 0 NA
72 S 0 0.8362 0 0.7735 0 0.8828 0 0
73 D 0 0.7426 1 0.5210 0 0.8443 0 NA
74 G 0 0.7000 0 0.7947 0 0.7476 0 0
75 I 0 0.7340 0 0.8663 0 0.6532 0 0
76 Y 0 0.8125 0 0.7957 0 0.7098 0 0
77 I 0 0.7931 0 0.8735 0 0.7635 0 0
78 T 0 0.8616 0 0.9546 0 0.9197 0 0
79 L 0 0.9538 0 0.9580 0 0.8924 0 0
80 R 0 0.6909 0 0.8387 0 0.8455 0 0
81 G 0 0.8952 0 0.8665 0 0.9130 0 0
82 F 0 0.8806 0 0.9208 0 0.8483 0 0
83 L 0 0.8121 0 0.7383 0 0.8757 0 0
84 N 1 0.5350 0 0.5912 0 0.6404 0 NA
85 K 0 0.5057 0 0.6794 0 0.7169 0 0
86 E 0 0.9077 0 0.9270 0 0.8545 0 0
87 R 1 0.6937 1 0.7394 1 0.7797 1 1
88 V 0 0.7998 0 0.6904 0 0.8639 0 0
89 L 0 0.7908 0 0.9186 0 0.9260 0 0
90 K 0 0.8250 0 0.5718 0 0.6691 0 0
91 N 0 0.8289 0 0.8181 0 0.8661 0 0
92 G 0 0.8749 0 0.8996 0 0.8813 0 0
93 F 0 0.7752 0 0.9012 0 0.7359 0 0
94 N 0 0.7161 0 0.5619 0 0.5783 0 0
95 P 0 0.6160 0 0.7697 0 0.6113 0 0
96 E 1 0.5879 0 0.5285 0 0.6052 0 NA
97 I 0 0.8609 0 0.8092 0 0.8977 0 0
98 S 0 0.7766 0 0.8844 0 0.8882 0 0
99 R 0 0.7809 0 0.7404 0 0.6662 0 0
100 E 0 0.7039 1 0.5581 0 0.7389 0 NA
101 F 0 0.8711 0 0.8706 0 0.7475 0 0
102 I 0 0.7222 0 0.7153 0 0.6633 0 0
103 F 0 0.8456 0 0.8613 0 0.7037 0 0
104 G 1 0.6636 1 0.7276 1 0.7377 1 1
105 F 0 0.7271 0 0.7757 0 0.5158 0 0
106 P 1 0.5638 1 0.6312 1 0.5013 1 1
107 P 1 0.6855 0 0.6159 1 0.7946 1 NA
108 C 0 0.6057 1 0.5840 1 0.6335 1 NA
109 W 0 0.5801 0 0.6073 1 0.5079 0 NA
110 E 0 0.7327 0 0.8618 0 0.6975 0 0
111 R 0 0.8190 0 0.8719 0 0.7215 0 0
112 V 0 0.9037 0 0.8132 0 0.8926 0 0
113 C 0 0.9671 0 0.9735 0 0.9359 0 0
114 N 0 0.9298 0 0.9300 0 0.9273 0 0
115 S 0 0.8864 0 0.9500 0 0.9516 0 0
116 C 0 0.9275 0 0.9281 0 0.9114 0 0
117 F 0 0.9775 0 0.9698 0 0.9779 0 0
118 E 0 0.8528 0 0.9483 0 0.9332 0 0
119 G 0 0.8793 0 0.9286 0 0.8841 0 0
120 D 0 0.9362 0 0.9462 0 0.9313 0 0
121 S 0 0.5445 0 0.8046 0 0.7580 0 0
122 F 0 0.6437 0 0.8886 0 0.8741 0 0
123 G 0 0.6945 0 0.7631 0 0.7458 0 0
124 T 0 0.7604 0 0.8117 0 0.8323 0 0
125 D 0 0.8250 0 0.8701 0 0.9275 0 0
126 V 0 0.8401 0 0.8749 0 0.8753 0 0
127 N 0 0.7347 0 0.8107 0 0.8990 0 0
128 T 0 0.8341 0 0.8787 0 0.8888 0 0
129 V 0 0.7359 0 0.9140 0 0.8018 0 0
130 P 0 0.8011 0 0.8753 0 0.6568 0 0
131 S 0 0.6099 0 0.8018 0 0.6542 0 0
132 T 1 0.5474 0 0.6233 1 0.6579 1 NA
133 I 0 0.7844 0 0.8389 0 0.7800 0 0
134 E 0 0.8408 0 0.8819 0 0.7482 0 0
135 K 0 0.7224 0 0.7944 0 0.6982 0 0
136 A 0 0.9091 0 0.9315 0 0.9384 0 0
137 C 0 0.9562 0 0.9627 0 0.9568 0 0
138 P 0 0.8216 0 0.8932 0 0.8303 0 0
139 P 0 0.5697 0 0.7143 0 0.8396 0 0
140 I 0 0.8848 0 0.8460 0 0.9588 0 0
141 L 0 0.9336 0 0.9552 0 0.9487 0 0
142 S 0 0.8857 0 0.8635 0 0.9400 0 0
143 P 0 0.9085 0 0.9490 0 0.9539 0 0
144 C 0 0.9404 0 0.9679 0 0.9576 0 0
145 K 0 0.8781 0 0.8403 0 0.8797 0 0
146 Y 0 0.9144 0 0.9564 0 0.9002 0 0
147 S 0 0.8429 0 0.8271 0 0.9113 0 0
148 N 0 0.7235 0 0.8588 0 0.8239 0 0
149 R 0 0.5369 1 0.5039 1 0.5001 1 NA
150 N 0 0.7727 0 0.8468 0 0.8004 0 0
151 L 0 0.8489 0 0.8571 0 0.8798 0 0
152 K 0 0.8476 0 0.8105 0 0.9015 0 0
153 D 0 0.9373 0 0.9375 0 0.9508 0 0
154 N 0 0.8634 0 0.9407 0 0.9030 0 0
155 P 0 0.9709 0 0.9814 0 0.9698 0 0
156 A 0 0.9689 0 0.9756 0 0.9559 0 0
157 E 0 0.8699 0 0.8004 0 0.8782 0 0
158 S 0 0.9443 0 0.9842 0 0.9378 0 0
159 R 0 0.9134 0 0.9443 0 0.8399 0 0
160 E 0 0.8467 0 0.9147 0 0.8179 0 0
161 K 0 0.7708 0 0.7528 0 0.8787 0 0
162 S 0 0.8624 0 0.8986 0 0.8507 0 0
163 N 0 0.8355 0 0.9355 0 0.9063 0 0
164 V 0 0.9214 0 0.9582 0 0.9395 0 0
165 T 0 0.9029 0 0.9060 0 0.9427 0 0
166 E 0 0.9236 0 0.9177 0 0.8838 0 0
167 T 0 0.9334 0 0.9615 0 0.9264 0 0
168 D 0 0.9111 0 0.9161 0 0.9395 0 0
169 I 0 0.9325 0 0.9510 0 0.9486 0 0
170 A 0 0.9624 0 0.9484 0 0.9496 0 0
171 E 0 0.8914 0 0.8750 0 0.8920 0 0
172 I 0 0.9222 0 0.9489 0 0.9104 0 0
173 N 0 0.7934 0 0.7724 0 0.7627 0 0
174 D 0 0.7242 0 0.7724 0 0.8084 0 0
175 K 0 0.6950 0 0.8284 0 0.7983 0 0
176 G 0 0.6932 0 0.8921 0 0.8073 0 0
177 G 0 0.9347 0 0.9015 0 0.8775 0 0
178 S 0 0.8767 0 0.8717 0 0.7968 0 0
179 G 0 0.8465 0 0.9250 0 0.8965 0 0
180 A 0 0.8396 0 0.9022 0 0.8056 0 0
181 R 0 0.8646 0 0.8525 0 0.9219 0 0
182 D 0 0.9357 0 0.9371 0 0.9082 0 0
183 I 0 0.8640 0 0.9235 0 0.8269 0 0
184 K 0 0.6474 0 0.8574 0 0.6494 0 0
185 T 0 0.7221 0 0.7760 0 0.7229 0 0
186 A 0 0.8413 0 0.8526 0 0.8586 0 0
187 R 0 0.6582 0 0.7628 0 0.7803 0 0
188 R 0 0.6609 0 0.8051 0 0.7945 0 0
189 R 1 0.5462 0 0.6077 0 0.6576 0 NA
190 S 0 0.6758 0 0.7704 0 0.7875 0 0
191 L 0 0.8994 0 0.8223 0 0.9187 0 0
192 H 0 0.7239 0 0.7329 0 0.8346 0 0
193 L 0 0.7578 0 0.7098 0 0.8685 0 0
194 Q 0 0.7583 0 0.6677 0 0.8358 0 0
195 I 0 0.7556 0 0.8654 0 0.8551 0 0
196 K 0 0.6398 0 0.8432 0 0.8085 0 0
197 R 0 0.6431 0 0.7747 0 0.6381 0 0
198 I 0 0.7973 0 0.8012 0 0.7913 0 0
199 L 0 0.9147 0 0.9387 0 0.8763 0 0
200 E 0 0.8373 0 0.9253 0 0.9476 0 0
201 S 0 0.9114 0 0.9075 0 0.8459 0 0
202 S 0 0.9301 0 0.9109 0 0.9565 0 0
203 K 0 0.7183 0 0.7493 0 0.7528 0 0
204 V 0 0.9012 0 0.8861 0 0.9261 0 0
205 R 0 0.7877 0 0.8551 0 0.6630 0 0
206 K 0 0.6523 0 0.7989 0 0.6626 0 0
207 T 0 0.9216 0 0.9087 0 0.8489 0 0
208 A 0 0.7711 0 0.7851 0 0.7830 0 0
209 N 0 0.8639 0 0.9179 0 0.8340 0 0
210 D 0 0.7459 0 0.8483 0 0.8561 0 0
211 G 0 0.8883 0 0.9484 0 0.9278 0 0
212 D 0 0.9276 0 0.9637 0 0.8775 0 0
213 H 0 0.8448 0 0.8914 0 0.7795 0 0
214 G 0 0.9188 0 0.9321 0 0.8415 0 0
215 S 0 0.9469 0 0.9346 0 0.9501 0 0
216 E 0 0.9155 0 0.9653 0 0.9445 0 0
217 F 0 0.9610 0 0.9675 0 0.9712 0 0
218 L 0 0.9881 0 0.9930 0 0.9697 0 0
219 N 0 0.9635 0 0.9714 0 0.9559 0 0
220 T 0 0.9244 0 0.9636 0 0.9323 0 0
221 A 0 0.9464 0 0.9640 0 0.9378 0 0
222 K 0 0.9088 0 0.9066 0 0.8593 0 0
223 R 0 0.5405 0 0.8674 0 0.6934 0 0
224 G 1 0.5000 0 0.5306 0 0.5874 0 NA
225 D 0 0.8008 0 0.7422 0 0.6832 0 0
226 V 0 0.8064 0 0.8185 0 0.6531 0 0
227 E 0 0.7314 0 0.7577 0 0.7211 0 0
228 R 0 0.6961 0 0.8576 0 0.7302 0 0
229 D 0 0.7123 0 0.8886 0 0.9413 0 0
230 G 0 0.8381 0 0.9105 0 0.6936 0 0
231 C 0 0.9278 0 0.9273 0 0.9127 0 0
232 E 0 0.8609 0 0.8871 0 0.9569 0 0
233 V 0 0.8145 0 0.8983 0 0.9220 0 0
234 I 0 0.8826 0 0.8347 0 0.8632 0 0
235 N 0 0.8068 0 0.8035 0 0.7884 0 0
236 N 0 0.5892 0 0.7541 1 0.6780 0 NA
237 E 0 0.5902 1 0.5226 0 0.5468 0 NA
238 D 0 0.7216 0 0.8310 0 0.6953 0 0
239 S 0 0.9021 0 0.9442 0 0.8047 0 0
240 E 0 0.9085 0 0.8947 0 0.8778 0 0
241 W 0 0.8833 0 0.8833 0 0.9536 0 0
242 K 0 0.8002 0 0.8408 0 0.8497 0 0
243 L 0 0.8827 0 0.8528 0 0.9060 0 0
244 D 0 0.8082 0 0.8929 0 0.8203 0 0
245 E 0 0.6054 0 0.6133 0 0.7229 0 0
246 S 0 0.5541 0 0.6958 0 0.5645 0 0
247 E 0 0.5614 0 0.5550 1 0.5462 0 NA
248 V 1 0.5143 0 0.6360 0 0.6484 0 NA
249 Q 1 0.6715 0 0.5763 1 0.5908 1 NA
250 N 0 0.5204 0 0.6365 0 0.6296 0 0
251 L 0 0.7834 0 0.8849 0 0.9088 0 0
252 C 0 0.7454 0 0.7686 0 0.6924 0 0
253 N 0 0.6446 0 0.7571 0 0.6280 0 0
254 D 0 0.8623 0 0.8907 0 0.8628 0 0
255 G 0 0.9270 0 0.9269 0 0.9171 0 0
256 D 0 0.9318 0 0.9151 0 0.8328 0 0
257 N 0 0.7974 0 0.8435 0 0.8340 0 0
258 G 0 0.6388 0 0.8334 0 0.5735 0 0
259 S 0 0.6447 0 0.7023 0 0.6580 0 0
260 E 0 0.6630 0 0.7317 0 0.7133 0 0
261 G 0 0.7253 0 0.8069 0 0.7935 0 0
262 F 0 0.9009 0 0.8983 0 0.8067 0 0
263 I 0 0.8930 0 0.8686 0 0.8222 0 0
264 K 0 0.5221 1 0.6575 0 0.6354 0 NA
265 A 0 0.9092 0 0.9142 0 0.8211 0 0
266 K 0 0.5668 0 0.6579 1 0.5227 0 NA
267 S 0 0.7676 0 0.8648 0 0.6472 0 0
268 S 0 0.8418 0 0.9153 0 0.8337 0 0
269 D 0 0.9126 0 0.9234 0 0.8019 0 0
270 V 0 0.6450 0 0.8605 0 0.6754 0 0
271 E 0 0.9253 0 0.9218 0 0.8835 0 0
272 K 0 0.8903 0 0.9340 0 0.7921 0 0
273 D 0 0.7951 0 0.8822 0 0.8136 0 0
274 K 0 0.8451 0 0.8948 0 0.8468 0 0
275 S 0 0.8089 0 0.6841 0 0.7322 0 0
276 E 0 0.8546 0 0.8588 0 0.7837 0 0
277 A 0 0.8880 0 0.8944 0 0.9484 0 0
278 I 0 0.9407 0 0.9317 0 0.9316 0 0
279 D 0 0.7686 0 0.8440 0 0.8535 0 0
280 N 0 0.8863 0 0.8796 0 0.8582 0 0
281 D 0 0.9470 0 0.9791 0 0.9495 0 0
282 V 0 0.9632 0 0.9725 0 0.9640 0 0
283 I 0 0.9239 0 0.9234 0 0.9183 0 0
284 S 0 0.8337 0 0.9235 0 0.8576 0 0
285 P 0 0.9178 0 0.8897 0 0.8972 0 0
286 A 0 0.7002 0 0.8878 0 0.7230 0 0
287 V 0 0.5202 0 0.5745 0 0.5819 0 0
288 G 0 0.5474 0 0.6575 1 0.6210 0 NA
289 S 1 0.5169 0 0.5996 1 0.5224 1 NA
290 G 0 0.5545 0 0.7242 1 0.5326 0 NA
291 I 1 0.5856 0 0.6231 0 0.6852 0 NA
292 K 0 0.8045 0 0.8612 0 0.7102 0 0
293 H 0 0.6729 0 0.7412 0 0.7493 0 0
294 T 0 0.6714 0 0.8996 0 0.7923 0 0
295 G 0 0.7904 0 0.8704 0 0.7906 0 0
296 A 0 0.9011 0 0.9355 0 0.9461 0 0
297 D 0 0.8767 0 0.9325 0 0.9174 0 0
298 N 0 0.6744 0 0.6331 0 0.7201 0 0
299 V 0 0.8757 0 0.8753 0 0.9267 0 0
300 D 0 0.8556 0 0.8157 0 0.7631 0 0
301 K 0 0.7927 0 0.8221 0 0.7490 0 0
302 V 0 0.8725 0 0.8904 0 0.8808 0 0
303 T 1 0.6032 1 0.6050 1 0.6355 1 1
304 S 1 0.5744 0 0.6025 1 0.6176 1 NA
305 A 0 0.7208 0 0.8524 1 0.5452 0 NA
306 S 0 0.8597 0 0.9003 0 0.8499 0 0
307 A 0 0.8591 0 0.9119 0 0.9298 0 0
308 T 0 0.7285 0 0.8791 0 0.8479 0 0
309 G 0 0.8486 0 0.8604 0 0.8935 0 0
310 E 0 0.8835 0 0.9076 0 0.9406 0 0
311 S 0 0.9106 0 0.9140 0 0.8819 0 0
312 L 0 0.6809 0 0.7981 0 0.8926 0 0
313 T 0 0.5326 0 0.7019 0 0.6767 0 0
314 S 1 0.7420 1 0.6814 1 0.6693 1 1
315 E 0 0.5558 0 0.5298 0 0.7100 0 0
316 Q 0 0.5690 0 0.7129 0 0.6811 0 0
317 Q 0 0.5806 0 0.6411 0 0.6616 0 0
318 N 0 0.5805 0 0.7011 0 0.6643 0 0
319 G 0 0.7683 0 0.7990 0 0.8592 0 0
320 L 0 0.9013 0 0.9155 0 0.8834 0 0
321 L 0 0.8198 0 0.8838 0 0.8283 0 0
322 V 0 0.8381 0 0.8338 0 0.8581 0 0
323 T 0 0.5819 0 0.8031 0 0.6092 0 0
324 T 0 0.8317 0 0.8163 0 0.8296 0 0
325 A 0 0.8669 0 0.8393 0 0.8508 0 0
326 S 0 0.8284 0 0.9225 0 0.8396 0 0
327 P 0 0.7306 0 0.9164 0 0.6944 0 0
328 H 0 0.7188 0 0.7781 0 0.7240 0 0
329 S 0 0.7734 0 0.8107 0 0.7483 0 0
330 L 0 0.6495 0 0.6255 0 0.6913 0 0
331 L 0 0.5676 0 0.8038 0 0.7549 0 0
332 K 0 0.8265 0 0.7848 0 0.7895 0 0
333 D 0 0.8871 0 0.9516 0 0.8579 0 0
334 L 0 0.8865 0 0.9428 0 0.9402 0 0
335 A 0 0.8542 0 0.8425 0 0.9290 0 0
336 K 0 0.9215 0 0.9352 0 0.9203 0 0
337 S 0 0.8486 0 0.9294 0 0.8777 0 0
338 S 0 0.9335 0 0.9292 0 0.9453 0 0
339 K 0 0.9253 0 0.9378 0 0.9059 0 0
340 P 0 0.9576 0 0.8844 0 0.9266 0 0
341 E 0 0.9219 0 0.9073 0 0.9023 0 0
342 K 0 0.9200 0 0.9571 0 0.9497 0 0
343 K 0 0.8048 0 0.8686 0 0.5990 0 0
344 G 0 0.7588 0 0.7249 0 0.7245 0 0
345 I 0 0.6567 1 0.5519 0 0.5645 0 NA
346 S 0 0.5188 0 0.5596 0 0.6870 0 0
347 K 0 0.6410 0 0.5557 1 0.6159 0 NA
348 K 0 0.8412 0 0.9385 0 0.7870 0 0
349 S 0 0.8284 0 0.8449 0 0.8143 0 0
350 G 1 0.5905 0 0.6182 1 0.5809 1 NA
351 K 0 0.8157 0 0.8538 0 0.8515 0 0
352 I 0 0.8859 0 0.8286 0 0.7996 0 0
353 L 0 0.8243 0 0.8417 0 0.9098 0 0
354 R 0 0.8069 0 0.8747 0 0.9218 0 0
355 S 0 0.9243 0 0.9308 0 0.8873 0 0
356 D 0 0.9065 0 0.9521 0 0.9479 0 0
357 D 0 0.8886 0 0.9523 0 0.9439 0 0
358 N 0 0.7940 0 0.8927 0 0.9366 0 0
359 V 0 0.9650 0 0.9654 0 0.9820 0 0
360 V 0 0.9580 0 0.9547 0 0.9575 0 0
361 D 0 0.9306 0 0.9641 0 0.9254 0 0
362 P 0 0.9091 0 0.9065 0 0.9543 0 0
363 M 0 0.8738 0 0.9128 0 0.9555 0 0
364 N 0 0.9454 0 0.9711 0 0.9734 0 0
365 Y 0 0.8890 0 0.9589 0 0.8765 0 0
366 S 0 0.8298 0 0.8441 0 0.9041 0 0
367 G 0 0.8237 0 0.8757 0 0.8862 0 0
368 T 0 0.7644 0 0.8810 0 0.9049 0 0
369 K 0 0.7317 0 0.6724 0 0.6977 0 0
370 V 0 0.8593 0 0.8823 0 0.9056 0 0
371 K 0 0.8709 0 0.9409 0 0.9026 0 0
372 S 0 0.8940 0 0.9231 0 0.8570 0 0
373 A 0 0.9513 0 0.9560 0 0.9550 0 0
374 E 0 0.8007 0 0.7428 0 0.8726 0 0
375 N 0 0.9379 0 0.9690 0 0.9052 0 0
376 K 0 0.9325 0 0.9558 0 0.9102 0 0
377 R 0 0.9054 0 0.9350 0 0.9067 0 0
378 K 0 0.7850 0 0.8812 0 0.8238 0 0
379 I 0 0.8914 0 0.8489 0 0.9333 0 0
380 D 0 0.8004 0 0.9006 0 0.8398 0 0
381 A 0 0.9509 0 0.9690 0 0.9608 0 0
382 S 0 0.7900 0 0.8363 0 0.9013 0 0
383 K 0 0.9590 0 0.9458 0 0.9628 0 0
384 L 0 0.9725 0 0.9738 0 0.9609 0 0
385 Q 0 0.9023 0 0.9443 0 0.8523 0 0
386 S 0 0.8954 0 0.9051 0 0.9176 0 0
387 P 0 0.9494 0 0.9503 0 0.9295 0 0
388 T 0 0.9164 0 0.9244 0 0.8184 0 0
389 S 0 0.8949 0 0.8288 0 0.8716 0 0
390 N 0 0.7766 0 0.8447 0 0.7190 0 0
391 V 0 0.8037 0 0.7228 0 0.7369 0 0
392 A 0 0.6978 0 0.8468 0 0.7503 0 0
393 E 0 0.8910 0 0.9439 0 0.8451 0 0
394 H 0 0.8764 0 0.9561 0 0.8983 0 0
395 S 0 0.8498 0 0.9093 0 0.9062 0 0
396 K 0 0.6929 0 0.7010 0 0.6665 0 0
397 E 1 0.5455 0 0.7317 0 0.7510 0 NA
398 G 0 0.6798 0 0.7716 0 0.7485 0 0
399 L 0 0.7826 0 0.8807 0 0.8759 0 0
400 N 0 0.6946 0 0.5794 1 0.5090 0 NA
401 N 0 0.6406 0 0.6969 0 0.5393 0 0
402 A 0 0.6411 0 0.7734 0 0.7431 0 0
403 K 0 0.6931 0 0.6835 1 0.5410 0 NA
404 S 1 0.5681 1 0.5619 0 0.6354 1 NA
405 N 0 0.8607 0 0.7253 0 0.7378 0 0
406 D 0 0.8156 0 0.7557 0 0.7957 0 0
407 V 0 0.9611 0 0.9666 0 0.9314 0 0
408 E 0 0.9607 0 0.9687 0 0.9592 0 0
409 K 0 0.9496 0 0.9503 0 0.9478 0 0
410 D 0 0.9132 0 0.9405 0 0.9332 0 0
411 V 0 0.9409 0 0.9582 0 0.9369 0 0
412 C 0 0.9072 0 0.9558 0 0.9401 0 0
413 V 0 0.9588 0 0.9437 0 0.9394 0 0
414 A 0 0.7681 0 0.9489 0 0.9075 0 0
415 I 0 0.9124 0 0.9223 0 0.9308 0 0
416 N 0 0.6491 0 0.6555 0 0.6568 0 0
417 N 0 0.8243 0 0.8582 0 0.8979 0 0
418 E 0 0.7813 0 0.8628 0 0.8156 0 0
419 V 0 0.9089 0 0.8865 0 0.9304 0 0
420 I 0 0.9057 0 0.8628 0 0.8823 0 0
421 S 0 0.8816 0 0.9183 0 0.8657 0 0
422 P 0 0.9552 0 0.9714 0 0.9309 0 0
423 V 0 0.9117 0 0.9708 0 0.9525 0 0
424 K 0 0.8812 0 0.9168 0 0.8697 0 0
425 G 0 0.8927 0 0.9267 0 0.8385 0 0
426 F 0 0.5943 0 0.7629 0 0.7510 0 0
427 G 0 0.6497 0 0.6446 0 0.8174 0 0
428 K 0 0.5589 1 0.5240 0 0.6637 0 NA
429 R 0 0.7910 0 0.6184 0 0.7241 0 0
430 L 0 0.8944 0 0.8633 0 0.8249 0 0
431 S 0 0.8601 0 0.9592 0 0.8829 0 0
432 G 0 0.9131 0 0.9560 0 0.9420 0 0
433 T 0 0.8745 0 0.7961 0 0.9047 0 0
434 D 0 0.9133 0 0.9514 0 0.9505 0 0
435 V 0 0.9327 0 0.9424 0 0.9608 0 0
436 E 0 0.9612 0 0.9664 0 0.9489 0 0
437 R 0 0.8747 0 0.8767 0 0.8786 0 0
438 L 0 0.9502 0 0.9710 0 0.9168 0 0
439 T 0 0.9082 0 0.9186 0 0.7553 0 0
440 S 0 0.8794 0 0.8401 0 0.7476 0 0
441 K 0 0.6828 0 0.8464 0 0.5217 0 0
442 N 0 0.6704 0 0.7707 0 0.7478 0 0
443 A 0 0.8704 0 0.7818 0 0.8130 0 0
444 T 0 0.6622 0 0.7674 0 0.6440 0 0
445 K 0 0.8382 0 0.8179 0 0.7473 0 0
446 E 0 0.9478 0 0.9437 0 0.8833 0 0
447 S 0 0.8826 0 0.9079 0 0.8839 0 0
448 L 0 0.8883 0 0.8339 0 0.8590 0 0
449 T 0 0.6589 0 0.7627 0 0.6128 0 0
450 S 0 0.5247 1 0.5914 0 0.6956 0 NA
451 V 0 0.5454 0 0.5696 0 0.6312 0 0
452 Q 1 0.5760 1 0.6259 1 0.6826 1 1
453 R 1 0.8475 1 0.7681 1 0.6485 1 1
454 K 1 0.8680 1 0.6142 1 0.8356 1 1
455 G 1 0.5797 1 0.5097 1 0.6330 1 1
456 R 1 0.5126 1 0.6822 1 0.5862 1 1
457 V 0 0.8704 0 0.8735 0 0.7869 0 0
458 K 1 0.7801 1 0.6876 1 0.6898 1 1
459 V 0 0.5520 0 0.5674 0 0.6193 0 0
460 S 1 0.6724 1 0.5957 1 0.6629 1 1
461 K 1 0.8878 1 0.8433 1 0.8820 1 1
462 A 1 0.5000 1 0.5247 0 0.5600 1 NA
463 F 0 0.5939 1 0.5047 0 0.7211 0 NA
464 Q 0 0.5217 0 0.5954 0 0.7202 0 0
465 D 0 0.8527 0 0.8729 0 0.8113 0 0
466 P 0 0.7123 0 0.7427 0 0.8455 0 0
467 L 0 0.7459 0 0.8077 0 0.8975 0 0
468 S 0 0.7334 0 0.7167 0 0.6020 0 0
469 K 1 0.5536 0 0.6395 0 0.5693 0 NA
470 G 0 0.8139 0 0.8148 0 0.6701 0 0
471 K 0 0.7657 0 0.8616 0 0.5621 0 0
472 S 0 0.7865 0 0.7296 1 0.5043 0 NA
473 K 1 0.6475 1 0.6029 1 0.6529 1 1
474 K 1 0.5532 1 0.5768 0 0.5503 1 NA
475 S 0 0.7721 0 0.8564 0 0.7110 0 0
476 E 0 0.6358 0 0.5697 0 0.5471 0 0
477 K 0 0.7466 0 0.7535 0 0.6169 0 0
478 T 0 0.8024 0 0.7510 0 0.6478 0 0
479 L 0 0.8047 0 0.8502 0 0.7838 0 0
480 Q 0 0.7671 0 0.8212 0 0.5428 0 0
481 S 0 0.7597 0 0.7593 0 0.5732 0 0
482 N 0 0.6021 0 0.8789 1 0.5453 0 NA
483 S 0 0.6463 0 0.7399 0 0.6099 0 0
484 N 0 0.6658 0 0.8303 0 0.6951 0 0
485 V 0 0.9224 0 0.9271 0 0.9176 0 0
486 V 0 0.7204 0 0.6706 0 0.6588 0 0
487 E 0 0.7838 0 0.7714 0 0.7230 0 0
488 P 0 0.9035 0 0.9313 0 0.9234 0 0
489 M 0 0.9088 0 0.9324 0 0.9196 0 0
490 N 0 0.8590 0 0.7930 0 0.7799 0 0
491 H 0 0.6615 0 0.5928 0 0.5949 0 0
492 F 0 0.7210 0 0.8021 0 0.9129 0 0
493 R 0 0.6878 0 0.7872 0 0.7748 0 0
494 S 0 0.8837 0 0.9337 0 0.7683 0 0
495 E 0 0.8941 0 0.9647 0 0.9469 0 0
496 A 0 0.9398 0 0.9432 0 0.8851 0 0
497 E 0 0.8893 0 0.9138 0 0.9127 0 0
498 E 0 0.9402 0 0.9291 0 0.9096 0 0
499 A 0 0.9679 0 0.9713 0 0.9647 0 0
500 E 0 0.9574 0 0.9591 0 0.9687 0 0
501 E 0 0.9631 0 0.9305 0 0.9414 0 0
502 N 0 0.9525 0 0.9512 0 0.8465 0 0
503 L 0 0.8703 0 0.9381 0 0.9177 0 0
504 S 1 0.6778 1 0.6969 1 0.5332 1 1
505 W 0 0.7312 0 0.7530 0 0.8159 0 0
506 E 0 0.8060 0 0.8789 0 0.7396 0 0
507 K 0 0.5691 0 0.5805 1 0.7989 0 NA
508 I 1 0.6001 1 0.5922 0 0.5353 1 NA
509 K 1 0.8365 1 0.8258 1 0.7589 1 1
510 R 1 0.6521 1 0.6287 1 0.7179 1 1
511 K 1 0.5000 0 0.5761 0 0.5361 0 NA
512 I 1 0.6863 1 0.5210 1 0.5577 1 1
513 D 0 0.7954 0 0.7735 0 0.7906 0 0
514 F 0 0.8703 0 0.8760 0 0.9519 0 0
515 D 0 0.8729 0 0.9042 0 0.9355 0 0
516 V 0 0.9221 0 0.8996 0 0.9068 0 0
517 E 0 0.9660 0 0.9381 0 0.9832 0 0
518 V 0 0.8435 0 0.7886 0 0.9069 0 0
519 T 0 0.8938 0 0.8246 0 0.8786 0 0
520 P 0 0.9315 0 0.8100 0 0.9318 0 0
521 E 0 0.8119 0 0.9088 0 0.9193 0 0
522 K 0 0.6163 0 0.5953 0 0.5314 0 0
523 K 1 0.5870 1 0.5337 0 0.6396 1 NA
524 V 0 0.9273 0 0.9475 0 0.8862 0 0
525 K 0 0.6911 0 0.7776 0 0.5486 0 0
526 Q 1 0.7109 1 0.6266 1 0.6411 1 1
527 Q 0 0.8868 0 0.8656 0 0.8010 0 0
528 K 0 0.7319 0 0.6984 0 0.8373 0 0
529 T 0 0.7699 0 0.9479 0 0.7927 0 0
530 N 0 0.5804 0 0.7571 0 0.6522 0 0
531 A 0 0.7285 0 0.5855 0 0.6935 0 0
532 A 0 0.8452 0 0.9007 0 0.8753 0 0
533 S 0 0.9135 0 0.8831 0 0.8129 0 0
534 T 0 0.7697 0 0.8058 0 0.6605 0 0
535 D 0 0.8593 0 0.8033 0 0.8851 0 0
536 S 0 0.8635 0 0.8380 0 0.9148 0 0
537 L 0 0.9182 0 0.8758 0 0.9602 0 0
538 G 0 0.6144 0 0.6995 0 0.8226 0 0
539 Q 0 0.9072 0 0.8110 0 0.8977 0 0
540 K 1 0.6420 1 0.5982 1 0.5877 1 1
541 R 1 0.8565 1 0.8866 1 0.9283 1 1
542 S 1 0.7979 1 0.8159 1 0.6816 1 1
543 R 1 0.9423 1 0.9456 1 0.8889 1 1
544 S 1 0.7898 1 0.8992 1 0.7393 1 1
545 G 1 0.6667 0 0.5191 1 0.5945 1 NA
546 R 0 0.5711 1 0.8120 0 0.6627 0 NA
547 V 0 0.8320 0 0.7950 0 0.8162 0 0
548 L 1 0.5893 1 0.5211 0 0.5202 1 NA
549 V 0 0.6536 0 0.6358 0 0.7114 0 0
550 S 1 0.8346 1 0.7957 1 0.6315 1 1
551 S 1 0.5409 1 0.7206 1 0.6237 1 1
552 L 1 0.5575 0 0.5813 1 0.5895 1 NA
553 E 0 0.7223 0 0.5499 0 0.8596 0 0
554 F 0 0.7570 0 0.8770 0 0.8087 0 0
555 W 0 0.5339 0 0.5664 0 0.6214 0 0
556 R 0 0.6872 0 0.6445 0 0.6345 0 0
557 N 0 0.7334 0 0.7382 0 0.6045 0 0
558 Q 0 0.6195 0 0.7862 0 0.7964 0 0
559 I 0 0.8719 0 0.8983 0 0.8547 0 0
560 P 0 0.9623 0 0.9758 0 0.9670 0 0
561 V 0 0.9719 0 0.9537 0 0.9541 0 0
562 Y 0 0.9429 0 0.9216 0 0.9056 0 0
563 D 0 0.9261 0 0.9281 0 0.9285 0 0
564 M 0 0.8472 0 0.8165 0 0.6543 0 0
565 D 0 0.7094 0 0.8321 0 0.5385 0 0
566 R 0 0.5405 0 0.6346 1 0.5120 0 NA
567 N 0 0.6403 0 0.8084 1 0.5245 0 NA
568 L 0 0.8888 0 0.6949 0 0.8095 0 0
569 I 0 0.5515 0 0.7244 0 0.6215 0 0
570 Q 0 0.8759 0 0.9505 0 0.9192 0 0
571 V 0 0.9619 0 0.9684 0 0.9562 0 0
572 K 0 0.7362 0 0.7724 0 0.8316 0 0
573 D 0 0.8200 0 0.8996 0 0.9069 0 0
574 G 0 0.9685 0 0.9756 0 0.8871 0 0
575 S 0 0.9115 0 0.9727 0 0.8961 0 0
576 E 0 0.9875 0 0.9700 0 0.9830 0 0
577 T 0 0.9474 0 0.9564 0 0.9558 0 0
578 N 0 0.9444 0 0.9624 0 0.9661 0 0
579 S 0 0.9386 0 0.9370 0 0.9474 0 0
580 A 0 0.8788 0 0.8880 0 0.7507 0 0
581 P 0 0.7598 0 0.8040 0 0.7441 0 0
582 S 0 0.6288 0 0.7136 1 0.6337 0 NA
583 K 1 0.9431 1 0.8353 1 0.9581 1 1
584 G 1 0.7887 1 0.7349 1 0.8190 1 1
585 K 1 0.7825 1 0.6883 1 0.9047 1 1
586 G 1 0.9038 1 0.9137 1 0.8039 1 1
587 S 0 0.6083 0 0.5308 1 0.6032 0 NA
588 D 0 0.6408 0 0.6571 1 0.6378 0 NA
589 S 0 0.6708 1 0.5269 1 0.5150 1 NA
590 R 0 0.6052 0 0.6850 0 0.5205 0 0
591 K 1 0.8040 1 0.8695 1 0.8670 1 1
592 R 1 0.8459 1 0.7185 1 0.8686 1 1
593 R 1 0.8883 1 0.8098 1 0.8822 1 1
594 N 1 0.8712 1 0.7928 1 0.8697 1 1
595 L 1 0.5101 1 0.5589 1 0.6265 1 1
596 K 1 0.7815 1 0.8302 1 0.6909 1 1
597 I 1 0.7303 1 0.5715 0 0.6370 1 NA
598 K 1 0.7955 0 0.5930 0 0.6003 0 NA

## Sheet: GraphBind-CENPC
	Residue_ID	Residue	Probability	Binary
0	1	M	0.002	0
1	2	A	0.005	0
2	3	D	0.012	0
3	4	V	0.06	0
4	5	S	0.114	0
5	6	R	0.202	1
6	7	S	0.248	1
7	8	S	0.24	1
8	9	S	0.301	1
9	10	L	0.138	0
10	11	Y	0.119	0
11	12	T	0.03	0
12	13	E	0.006	0
13	14	E	0.008	0
14	15	D	0.01	0
15	16	P	0.071	0
16	17	L	0.066	0
17	18	Q	0.002	0
18	19	A	0.028	0
19	20	Y	0.167	0
20	21	S	0.005	0
21	22	G	0.034	0
22	23	L	0.058	0
23	24	S	0.062	0
24	25	L	0.094	0
25	26	F	0.085	0
26	27	P	0.213	1
27	28	R	0.339	1
28	29	T	0.179	0
29	30	L	0.025	0
30	31	K	0.189	0
31	32	S	0.051	0
32	33	L	0.009	0
33	34	S	0.116	0
34	35	N	0.028	0
35	36	P	0.019	0
36	37	L	0.003	0
37	38	P	0.011	0
38	39	P	0.013	0
39	40	S	0.02	0
40	41	Y	0.022	0
41	42	Q	0.004	0
42	43	S	0.012	0
43	44	E	0.005	0
44	45	D	0.001	0
45	46	L	0.001	0
46	47	Q	0.001	0
47	48	Q	0.003	0
48	49	T	0.001	0
49	50	H	0.012	0
50	51	T	0.013	0
51	52	L	0.012	0
52	53	L	0.003	0
53	54	Q	0.045	0
54	55	S	0.021	0
55	56	M	0.004	0
56	57	P	0.005	0
57	58	F	0.008	0
58	59	E	0.016	0
59	60	I	0.021	0
60	61	Q	0.038	0
61	62	S	0.001	0
62	63	E	0.001	0
63	64	H	0.017	0
64	65	Q	0.006	0
65	66	E	0.001	0
66	67	Q	0.003	0
67	68	A	0.01	0
68	69	K	0.026	0
69	70	A	0.001	0
70	71	I	0.021	0
71	72	L	0.019	0
72	73	E	0.002	0
73	74	D	0.006	0
74	75	V	0.012	0
75	76	D	0.002	0
76	77	V	0.002	0
77	78	D	0.002	0
78	79	V	0.003	0
79	80	Q	0.004	0
80	81	L	0.005	0
81	82	N	0.004	0
82	83	P	0.015	0
83	84	I	0.035	0
84	85	P	0.038	0
85	86	N	0.332	1
86	87	K	0.117	0
87	88	R	0.407	1
88	89	E	0.119	0
89	90	R	0.541	1
90	91	R	0.424	1
91	92	P	0.194	0
92	93	G	0.242	1
93	94	L	0.321	1
94	95	D	0.119	0
95	96	R	0.43	1
96	97	K	0.361	1
97	98	R	0.665	1
98	99	K	0.34	1
99	100	S	0.605	1
100	101	F	0.492	1
101	102	S	0.346	1
102	103	L	0.12	0
103	104	H	0.184	0
104	105	L	0.057	0
105	106	T	0.183	0
106	107	T	0.112	0
107	108	S	0.182	0
108	109	Q	0.069	0
109	110	P	0.054	0
110	111	P	0.022	0
111	112	P	0.01	0
112	113	V	0.036	0
113	114	A	0.006	0
114	115	P	0.003	0
115	116	S	0.014	0
116	117	F	0.003	0
117	118	D	0.007	0
118	119	P	0.01	0
119	120	S	0.008	0
120	121	K	0.006	0
121	122	Y	0.001	0
122	123	P	0.003	0
123	124	R	0.01	0
124	125	S	0.028	0
125	126	E	0.007	0
126	127	D	0.003	0
127	128	F	0.019	0
128	129	F	0.023	0
129	130	A	0.009	0
130	131	A	0.001	0
131	132	Y	0.003	0
132	133	D	0.01	0
133	134	K	0.024	0
134	135	F	0.001	0
135	136	E	0.001	0
136	137	L	0.011	0
137	138	A	0.005	0
138	139	N	0.001	0
139	140	R	0.032	0
140	141	E	0.011	0
141	142	W	0.005	0
142	143	Q	0.001	0
143	144	K	0.037	0
144	145	Q	0.016	0
145	146	T	0.016	0
146	147	G	0.022	0
147	148	S	0.008	0
148	149	S	0.021	0
149	150	V	0.007	0
150	151	I	0.03	0
151	152	D	0.009	0
152	153	I	0.008	0
153	154	Q	0.017	0
154	155	E	0.055	0
155	156	N	0.119	0
156	157	P	0.047	0
157	158	P	0.047	0
158	159	S	0.045	0
159	160	R	0.058	0
160	161	R	0.189	0
161	162	P	0.08	0
162	163	R	0.306	1
163	164	R	0.33	1
164	165	P	0.259	1
165	166	G	0.239	1
166	167	I	0.281	1
167	168	P	0.256	1
168	169	G	0.616	1
169	170	R	0.829	1
170	171	K	0.613	1
171	172	R	0.767	1
172	173	R	0.752	1
173	174	P	0.715	1
174	175	F	0.602	1
175	176	K	0.321	1
176	177	E	0.256	1
177	178	S	0.063	0
178	179	F	0.073	0
179	180	T	0.022	0
180	181	D	0.014	0
181	182	S	0.002	0
182	183	Y	0.005	0
183	184	F	0.005	0
184	185	T	0.002	0
185	186	D	0.001	0
186	187	V	0	0
187	188	I	0.001	0
188	189	N	0	0
189	190	L	0	0
190	191	E	0	0
191	192	A	0	0
192	193	S	0	0
193	194	E	0	0
194	195	K	0	0
195	196	E	0	0
196	197	I	0	0
197	198	P	0	0
198	199	I	0.001	0
199	200	A	0	0
200	201	S	0	0
201	202	E	0	0
202	203	Q	0	0
203	204	S	0	0
204	205	L	0	0
205	206	E	0	0
206	207	S	0	0
207	208	A	0	0
208	209	T	0	0
209	210	A	0	0
210	211	A	0.001	0
211	212	H	0.001	0
212	213	V	0.003	0
213	214	T	0.002	0
214	215	T	0.005	0
215	216	V	0.008	0
216	217	D	0.009	0
217	218	R	0.081	0
218	219	E	0.014	0
219	220	V	0.083	0
220	221	D	0.029	0
221	222	D	0.2	1
222	223	S	0.122	0
223	224	T	0.158	0
224	225	V	0.288	1
225	226	D	0.027	0
226	227	T	0.022	0
227	228	D	0.023	0
228	229	K	0.104	0
229	230	D	0.029	0
230	231	L	0.004	0
231	232	N	0.011	0
232	233	N	0.011	0
233	234	V	0.001	0
234	235	L	0.003	0
235	236	K	0.01	0
236	237	D	0.005	0
237	238	L	0	0
238	239	L	0.004	0
239	240	A	0.012	0
240	241	C	0.001	0
241	242	S	0.001	0
242	243	R	0.002	0
243	244	E	0.001	0
244	245	E	0.001	0
245	246	L	0	0
246	247	E	0.001	0
247	248	G	0	0
248	249	D	0.002	0
249	250	G	0	0
250	251	A	0	0
251	252	I	0	0
252	253	K	0.002	0
253	254	L	0	0
254	255	L	0	0
255	256	E	0.001	0
256	257	E	0.005	0
257	258	R	0.02	0
258	259	L	0.002	0
259	260	Q	0.047	0
260	261	I	0.001	0
261	262	K	0.085	0
262	263	S	0.005	0
263	264	F	0.003	0
264	265	N	0.014	0
265	266	I	0.004	0
266	267	E	0.026	0
267	268	K	0.018	0
268	269	F	0.008	0
269	270	S	0.003	0
270	271	I	0.007	0
271	272	P	0.011	0
272	273	E	0.006	0
273	274	F	0.029	0
274	275	Q	0.029	0
275	276	D	0.061	0
276	277	V	0.043	0
277	278	R	0.149	0
278	279	K	0.14	0
279	280	M	0.049	0
280	281	N	0.179	0
281	282	L	0.045	0
282	283	K	0.066	0
283	284	A	0.106	0
284	285	S	0.027	0
285	286	G	0.015	0
286	287	S	0.069	0
287	288	N	0.151	0
288	289	P	0.262	1
289	290	P	0.172	0
290	291	N	0.321	1
291	292	R	0.291	1
292	293	K	0.161	0
293	294	S	0.032	0
294	295	L	0.063	0
295	296	S	0.029	0
296	297	D	0.004	0
297	298	I	0.014	0
298	299	Q	0.006	0
299	300	N	0.006	0
300	301	I	0.024	0
301	302	L	0.022	0
302	303	K	0.101	0
303	304	G	0.217	1
304	305	T	0.253	1
305	306	N	0.362	1
306	307	R	0.587	1
307	308	V	0.46	1
308	309	A	0.603	1
309	310	V	0.455	1
310	311	R	0.496	1
311	312	K	0.288	1
312	313	N	0.151	0
313	314	S	0.054	0
314	315	H	0.035	0
315	316	S	0.037	0
316	317	P	0.021	0
317	318	S	0.009	0
318	319	P	0.009	0
319	320	Q	0.01	0
320	321	T	0.021	0
321	322	I	0.043	0
322	323	K	0.147	0
323	324	H	0.198	0
324	325	F	0.19	0
325	326	S	0.216	1
326	327	S	0.326	1
327	328	P	0.255	1
328	329	N	0.218	1
329	330	P	0.187	0
330	331	P	0.137	0
331	332	V	0.049	0
332	333	D	0.025	0
333	334	Q	0.018	0
334	335	F	0.019	0
335	336	S	0.016	0
336	337	F	0.017	0
337	338	P	0.01	0
338	339	D	0.013	0
339	340	I	0.026	0
340	341	H	0.026	0
341	342	N	0.022	0
342	343	L	0.013	0
343	344	L	0.012	0
344	345	P	0.013	0
345	346	G	0.012	0
346	347	D	0.01	0
347	348	Q	0.009	0
348	349	Q	0.005	0
349	350	P	0.003	0
350	351	S	0.005	0
351	352	E	0.002	0
352	353	V	0.004	0
353	354	N	0.003	0
354	355	V	0.004	0
355	356	Q	0.006	0
356	357	P	0.012	0
357	358	I	0.006	0
358	359	A	0.007	0
359	360	K	0.009	0
360	361	D	0.005	0
361	362	I	0.005	0
362	363	P	0.006	0
363	364	N	0.007	0
364	365	T	0.006	0
365	366	S	0.006	0
366	367	P	0.007	0
367	368	T	0.005	0
368	369	N	0.002	0
369	370	V	0.002	0
370	371	G	0.002	0
371	372	T	0.001	0
372	373	V	0.002	0
373	374	D	0.001	0
374	375	V	0.001	0
375	376	A	0.008	0
376	377	S	0.017	0
377	378	P	0.021	0
378	379	F	0.013	0
379	380	N	0.025	0
380	381	D	0.012	0
381	382	S	0.012	0
382	383	V	0.021	0
383	384	V	0.007	0
384	385	K	0.018	0
385	386	R	0.025	0
386	387	S	0.004	0
387	388	G	0.002	0
388	389	E	0.001	0
389	390	D	0.004	0
390	391	D	0.001	0
391	392	S	0.005	0
392	393	H	0.002	0
393	394	I	0.005	0
394	395	H	0.004	0
395	396	S	0.011	0
396	397	G	0.01	0
397	398	I	0.016	0
398	399	H	0.024	0
399	400	R	0.059	0
400	401	S	0.066	0
401	402	H	0.047	0
402	403	L	0.016	0
403	404	S	0.008	0
404	405	R	0.006	0
405	406	D	0.004	0
406	407	G	0.001	0
407	408	N	0.003	0
408	409	P	0.01	0
409	410	D	0.011	0
410	411	I	0.008	0
411	412	C	0.025	0
412	413	V	0.021	0
413	414	M	0.028	0
414	415	D	0.017	0
415	416	S	0.027	0
416	417	I	0.033	0
417	418	S	0.005	0
418	419	N	0.019	0
419	420	R	0.007	0
420	421	S	0.007	0
421	422	S	0.006	0
422	423	A	0.005	0
423	424	M	0.002	0
424	425	L	0.002	0
425	426	Q	0.001	0
426	427	K	0.001	0
427	428	N	0.001	0
428	429	V	0	0
429	430	D	0.002	0
430	431	M	0.002	0
431	432	R	0.014	0
432	433	T	0.011	0
433	434	K	0.008	0
434	435	G	0.002	0
435	436	K	0.002	0
436	437	E	0.001	0
437	438	V	0.001	0
438	439	D	0	0
439	440	V	0	0
440	441	P	0	0
441	442	M	0	0
442	443	S	0	0
443	444	E	0	0
444	445	S	0	0
445	446	G	0	0
446	447	A	0	0
447	448	N	0.002	0
448	449	R	0	0
449	450	N	0.002	0
450	451	T	0.001	0
451	452	G	0.001	0
452	453	D	0.003	0
453	454	R	0.003	0
454	455	E	0.001	0
455	456	N	0.001	0
456	457	D	0	0
457	458	A	0	0
458	459	E	0	0
459	460	I	0	0
460	461	N	0	0
461	462	E	0	0
462	463	E	0	0
463	464	T	0	0
464	465	D	0	0
465	466	N	0	0
466	467	L	0	0
467	468	E	0	0
468	469	R	0	0
469	470	L	0.001	0
470	471	A	0.001	0
471	472	E	0.001	0
472	473	C	0.002	0
473	474	A	0.003	0
474	475	S	0.013	0
475	476	K	0.05	0
476	477	E	0.122	0
477	478	V	0.02	0
478	479	T	0.044	0
479	480	R	0.018	0
480	481	P	0.092	0
481	482	F	0.049	0
482	483	T	0.026	0
483	484	V	0.132	0
484	485	E	0.005	0
485	486	E	0.108	0
486	487	D	0.007	0
487	488	S	0.03	0
488	489	I	0.043	0
489	490	P	0.04	0
490	491	Y	0.147	0
491	492	Q	0.072	0
492	493	Q	0.052	0
493	494	G	0.011	0
494	495	A	0.006	0
495	496	S	0.003	0
496	497	S	0.004	0
497	498	K	0.003	0
498	499	S	0.005	0
499	500	P	0.004	0
500	501	N	0.005	0
501	502	R	0.005	0
502	503	A	0.003	0
503	504	P	0.006	0
504	505	E	0.01	0
505	506	Q	0.021	0
506	507	Y	0.028	0
507	508	N	0.122	0
508	509	T	0.027	0
509	510	M	0.016	0
510	511	G	0.002	0
511	512	G	0.001	0
512	513	S	0.001	0
513	514	L	0	0
514	515	E	0	0
515	516	H	0.001	0
516	517	A	0	0
517	518	E	0	0
518	519	H	0.001	0
519	520	N	0	0
520	521	Q	0.001	0
521	522	G	0	0
522	523	L	0	0
523	524	H	0	0
524	525	E	0	0
525	526	E	0	0
526	527	E	0.001	0
527	528	N	0.002	0
528	529	V	0.001	0
529	530	N	0.002	0
530	531	T	0.001	0
531	532	G	0.001	0
532	533	S	0.002	0
533	534	A	0.001	0
534	535	S	0.001	0
535	536	G	0.001	0
536	537	L	0.001	0
537	538	Q	0.001	0
538	539	V	0.001	0
539	540	E	0.001	0
540	541	N	0.002	0
541	542	A	0.002	0
542	543	P	0.007	0
543	544	E	0.014	0
544	545	V	0.015	0
545	546	H	0.024	0
546	547	K	0.028	0
547	548	Y	0.016	0
548	549	S	0.01	0
549	550	H	0.011	0
550	551	K	0.019	0
551	552	Q	0.017	0
552	553	T	0.061	0
553	554	N	0.071	0
554	555	K	0.238	1
555	556	R	0.349	1
556	557	R	0.467	1
557	558	K	0.305	1
558	559	R	0.361	1
559	560	G	0.156	0
560	561	S	0.033	0
561	562	S	0.009	0
562	563	D	0.004	0
563	564	S	0.008	0
564	565	N	0.01	0
565	566	V	0.011	0
566	567	K	0.017	0
567	568	K	0.061	0
568	569	R	0.115	0
569	570	S	0.135	0
570	571	K	0.11	0
571	572	T	0.076	0
572	573	V	0.047	0
573	574	H	0.013	0
574	575	G	0.003	0
575	576	E	0.001	0
576	577	T	0	0
577	578	G	0	0
578	579	G	0	0
579	580	D	0	0
580	581	K	0	0
581	582	Q	0	0
582	583	M	0	0
583	584	K	0	0
584	585	T	0	0
585	586	L	0.002	0
586	587	P	0.012	0
587	588	H	0.047	0
588	589	E	0.038	0
589	590	S	0.037	0
590	591	R	0.145	0
591	592	A	0.118	0
592	593	K	0.126	0
593	594	K	0.105	0
594	595	Q	0.229	1
595	596	T	0.332	1
596	597	K	0.185	0
597	598	G	0.156	0
598	599	K	0.182	0
599	600	S	0.218	1
600	601	N	0.155	0
601	602	E	0.115	0
602	603	R	0.162	0
603	604	E	0.089	0
604	605	E	0.16	0
605	606	K	0.268	1
606	607	K	0.262	1
607	608	P	0.263	1
608	609	K	0.523	1
609	610	K	0.391	1
610	611	T	0.581	1
611	612	L	0.689	1
612	613	T	0.207	1
613	614	H	0.347	1
614	615	E	0.184	0
615	616	G	0.267	1
616	617	K	0.27	1
617	618	L	0.08	0
618	619	F	0.168	0
619	620	S	0.249	1
620	621	C	0.26	1
621	622	R	0.377	1
622	623	K	0.307	1
623	624	S	0.213	1
624	625	L	0.292	1
625	626	A	0.217	1
626	627	A	0.151	0
627	628	A	0.201	1
628	629	G	0.289	1
629	630	T	0.364	1
630	631	K	0.065	0
631	632	I	0.183	0
632	633	E	0.01	0
633	634	G	0.026	0
634	635	G	0.062	0
635	636	V	0.141	0
636	637	R	0.607	1
637	638	R	0.026	0
638	639	S	0.426	1
639	640	T	0.189	0
640	641	R	0.444	1
641	642	I	0.057	0
642	643	K	0.263	1
643	644	S	0.054	0
644	645	R	0.141	0
645	646	P	0.169	0
646	647	L	0.015	0
647	648	E	0.025	0
648	649	Y	0.05	0
649	650	W	0.033	0
650	651	R	0.112	0
651	652	G	0.017	0
652	653	E	0.013	0
653	654	R	0.065	0
654	655	F	0.036	0
655	656	L	0.001	0
656	657	Y	0.087	0
657	658	G	0.004	0
658	659	R	0.242	1
659	660	I	0.026	0
660	661	H	0.207	1
661	662	E	0.118	0
662	663	S	0.459	1
663	664	L	0.344	1
664	665	T	0.091	0
665	666	T	0.039	0
666	667	V	0.024	0
667	668	I	0.001	0
668	669	G	0.003	0
669	670	I	0.005	0
670	671	K	0.019	0
671	672	Y	0.021	0
672	673	A	0.017	0
673	674	S	0.279	1
674	675	P	0.259	1
675	676	G	0.059	0
676	677	E	0.134	0
677	678	G	0.028	0
678	679	K	0.074	0
679	680	R	0.127	0
680	681	D	0.119	0
681	682	S	0.101	0
682	683	R	0.125	0
683	684	A	0.132	0
684	685	S	0.056	0
685	686	K	0.38	1
686	687	V	0.022	0
687	688	K	0.086	0
688	689	S	0.118	0
689	690	F	0.047	0
690	691	V	0.016	0
691	692	S	0.008	0
692	693	D	0.016	0
693	694	E	0.007	0
694	695	Y	0.024	0
695	696	K	0.04	0
696	697	K	0.003	0
697	698	L	0.001	0
698	699	V	0.002	0
699	700	D	0.006	0
700	701	F	0.004	0
701	702	A	0.004	0
702	703	A	0.005	0
703	704	L	0.028	0
704	705	H	0.116	0

## Sheet: DNAgenie-CENPC
>Arabidopsis_thaliana_1G1
Summary: [ADNA-binding residues 71 (10%) BDNA-binding residues 146 (20%) ssDNA-binding residues 0 (0%)]
ResidueNumber	ResidueType	ADNA-binding-propensity predictions	ADNA-binding-binary predictions	BDNA-binding-propensity predictions	BDNA-binding-binary predictions	ssDNA-binding-propensity predictions	ssDNA-binding-binary predictions
1	M	0.0925	0	0.224	0	0.0836	0
2	A	0.1046	0	0.2315	0	0.0901	0
3	D	0.1352	0	0.2414	0	0.0881	0
4	V	0.1506	0	0.2817	0	0.0809	0
5	S	0.2332	0	0.4032	0	0.0793	0
6	R	0.1687	0	0.4646	0	0.0773	0
7	S	0.2281	0	0.4579	0	0.079	0
8	S	0.2303	0	0.4411	0	0.0832	0
9	S	0.3325	0	0.4775	0	0.0873	0
10	L	0.2234	0	0.2833	0	0.0933	0
11	Y	0.275	0	0.3556	0	0.0945	0
12	T	0.2131	0	0.2707	0	0.0959	0
13	E	0.197	0	0.2822	0	0.0964	0
14	E	0.1694	0	0.2422	0	0.0933	0
15	D	0.1309	0	0.2482	0	0.1044	0
16	P	0.1407	0	0.2272	0	0.1072	0
17	L	0.152	0	0.2508	0	0.1097	0
18	Q	0.2372	0	0.2822	0	0.1176	0
19	A	0.191	0	0.2372	0	0.105	0
20	Y	0.3111	0	0.3403	0	0.1281	0
21	S	0.3433	0	0.3415	0	0.1109	0
22	G	0.2247	0	0.2653	0	0.1461	0
23	L	0.2454	0	0.2849	0	0.1357	0
24	S	0.4236	0	0.4073	0	0.1547	0
25	L	0.4024	0	0.3918	0	0.1287	0
26	F	0.3771	0	0.445	0	0.1632	0
27	P	0.3545	0	0.4932	0	0.1698	0
28	R	0.5265	0	0.6249	0	0.1948	0
29	T	0.4498	0	0.5077	0	0.1352	0
30	L	0.2698	0	0.3511	0	0.1264	0
31	K	0.4367	0	0.4705	0	0.1012	0
32	S	0.3346	0	0.4229	0	0.1028	0
33	L	0.2591	0	0.4236	0	0.064	0
34	S	0.2818	0	0.5207	0	0.0617	0
35	N	0.2659	0	0.5895	0	0.0554	0
36	P	0.191	0	0.5447	0	0.0515	0
37	L	0.153	0	0.4862	0	0.0531	0
38	P	0.1327	0	0.4725	0	0.0517	0
39	P	0.1343	0	0.4327	0	0.0529	0
40	S	0.1693	0	0.4334	0	0.0639	0
41	Y	0.1971	0	0.4232	0	0.0641	0
42	Q	0.293	0	0.4331	0	0.0596	0
43	S	0.2906	0	0.4049	0	0.06	0
44	E	0.1729	0	0.3001	0	0.0762	0
45	D	0.1716	0	0.3049	0	0.0773	0
46	L	0.1504	0	0.2948	0	0.0767	0
47	Q	0.2454	0	0.3788	0	0.0799	0
48	Q	0.2477	0	0.403	0	0.082	0
49	T	0.2726	0	0.3477	0	0.0866	0
50	H	0.2494	0	0.4344	0	0.0805	0
51	T	0.3847	0	0.4735	0	0.064	0
52	L	0.2082	0	0.3926	0	0.0743	0
53	L	0.1735	0	0.3752	0	0.0808	0
54	Q	0.2315	0	0.4587	0	0.0878	0
55	S	0.2881	0	0.4954	0	0.0612	0
56	M	0.2484	0	0.4214	0	0.0627	0
57	P	0.2845	0	0.4286	0	0.0637	0
58	F	0.3216	0	0.4677	0	0.0668	0
59	E	0.3013	0	0.4315	0	0.066	0
60	I	0.3231	0	0.4363	0	0.067	0
61	Q	0.3953	0	0.5125	0	0.0701	0
62	S	0.3584	0	0.4577	0	0.0803	0
63	E	0.4631	0	0.4839	0	0.0785	0
64	H	0.5086	0	0.483	0	0.07	0
65	Q	0.5596	0	0.4804	0	0.0639	0
66	E	0.5188	0	0.401	0	0.0611	0
67	Q	0.6	0	0.4316	0	0.0617	0
68	A	0.3062	0	0.2451	0	0.0661	0
69	K	0.5177	0	0.3845	0	0.0777	0
70	A	0.3236	0	0.2527	0	0.0846	0
71	I	0.2207	0	0.2033	0	0.1001	0
72	L	0.1473	0	0.1839	0	0.1077	0
73	E	0.1584	0	0.1932	0	0.1141	0
74	D	0.1092	0	0.1687	0	0.1113	0
75	V	0.1114	0	0.1675	0	0.1007	0
76	D	0.1402	0	0.2004	0	0.0996	0
77	V	0.1116	0	0.1834	0	0.0981	0
78	D	0.1604	0	0.2138	0	0.0936	0
79	V	0.2346	0	0.313	0	0.0844	0
80	Q	0.4641	0	0.5338	0	0.0829	0
81	L	0.3086	0	0.4461	0	0.0852	0
82	N	0.6594	0	0.6798	1	0.0755	0
83	P	0.5834	0	0.6188	0	0.0774	0
84	I	0.5014	0	0.5638	0	0.0836	0
85	P	0.638	0	0.6966	1	0.0726	0
86	N	0.754	1	0.8139	1	0.0934	0
87	K	0.789	1	0.8387	1	0.0757	0
88	R	0.7941	1	0.8514	1	0.103	0
89	E	0.6421	0	0.76	1	0.0967	0
90	R	0.7398	1	0.8137	1	0.1726	0
91	R	0.7618	1	0.8369	1	0.24	0
92	P	0.6938	1	0.7852	1	0.1741	0
93	G	0.7144	1	0.7962	1	0.1869	0
94	L	0.691	1	0.7937	1	0.1302	0
95	D	0.7647	1	0.8334	1	0.13	0
96	R	0.807	1	0.8644	1	0.2424	0
97	K	0.8167	1	0.8619	1	0.215	0
98	R	0.8036	1	0.855	1	0.3722	0
99	K	0.8433	1	0.8374	1	0.1716	0
100	S	0.786	1	0.7887	1	0.2971	0
101	F	0.7148	1	0.7294	1	0.1776	0
102	S	0.7439	1	0.6959	1	0.2076	0
103	L	0.6132	0	0.6454	0	0.2047	0
104	H	0.7103	1	0.7132	1	0.2633	0
105	L	0.6324	0	0.55	0	0.19	0
106	T	0.5309	0	0.5286	0	0.2545	0
107	T	0.4464	0	0.4835	0	0.2048	0
108	S	0.4078	0	0.504	0	0.1487	0
109	Q	0.4033	0	0.5142	0	0.121	0
110	P	0.3025	0	0.4304	0	0.1204	0
111	P	0.2639	0	0.4329	0	0.1139	0
112	P	0.2894	0	0.4179	0	0.092	0
113	V	0.2256	0	0.3586	0	0.0894	0
114	A	0.1877	0	0.3325	0	0.0965	0
115	P	0.2261	0	0.3842	0	0.1016	0
116	S	0.3015	0	0.4445	0	0.1098	0
117	F	0.2302	0	0.3937	0	0.1132	0
118	D	0.1999	0	0.3458	0	0.1137	0
119	P	0.2288	0	0.3672	0	0.1208	0
120	S	0.4789	0	0.5617	0	0.182	0
121	K	0.5483	0	0.6174	0	0.1899	0
122	Y	0.414	0	0.4815	0	0.2411	0
123	P	0.3724	0	0.415	0	0.1526	0
124	R	0.6381	0	0.6714	0	0.2217	0
125	S	0.4874	0	0.5343	0	0.1264	0
126	E	0.3608	0	0.3847	0	0.1383	0
127	D	0.3864	0	0.4155	0	0.1353	0
128	F	0.3352	0	0.3153	0	0.1648	0
129	F	0.3671	0	0.3708	0	0.1646	0
130	A	0.2432	0	0.279	0	0.1624	0
131	A	0.1928	0	0.2402	0	0.1823	0
132	Y	0.3367	0	0.343	0	0.2131	0
133	D	0.3112	0	0.3255	0	0.1981	0
134	K	0.4797	0	0.4734	0	0.239	0
135	F	0.3055	0	0.3492	0	0.2236	0
136	E	0.3027	0	0.3339	0	0.1967	0
137	L	0.2544	0	0.2806	0	0.1485	0
138	A	0.327	0	0.3619	0	0.1661	0
139	N	0.522	0	0.501	0	0.1689	0
140	R	0.6809	1	0.5558	0	0.1532	0
141	E	0.5044	0	0.3937	0	0.1411	0
142	W	0.6956	1	0.5013	0	0.1253	0
143	Q	0.687	1	0.5463	0	0.1167	0
144	K	0.6558	0	0.5924	0	0.1328	0
145	Q	0.7138	1	0.6462	0	0.1201	0
146	T	0.6931	1	0.6069	0	0.106	0
147	G	0.5527	0	0.5937	0	0.1291	0
148	S	0.5885	0	0.621	0	0.0955	0
149	S	0.5922	0	0.6343	0	0.1308	0
150	V	0.3894	0	0.4417	0	0.1182	0
151	I	0.3421	0	0.4013	0	0.1372	0
152	D	0.2381	0	0.3704	0	0.1219	0
153	I	0.1655	0	0.2748	0	0.1148	0
154	Q	0.2339	0	0.3791	0	0.0994	0
155	E	0.1922	0	0.3144	0	0.1021	0
156	N	0.3146	0	0.4142	0	0.1117	0
157	P	0.1986	0	0.3361	0	0.1094	0
158	P	0.2571	0	0.4125	0	0.1094	0
159	S	0.3429	0	0.5379	0	0.1407	0
160	R	0.5	0	0.6686	0	0.1605	0
161	R	0.6044	0	0.7405	1	0.2229	0
162	P	0.3945	0	0.5998	0	0.1608	0
163	R	0.6017	0	0.7676	1	0.2557	0
164	R	0.609	0	0.7817	1	0.3078	0
165	P	0.4194	0	0.6672	0	0.1144	0
166	G	0.3909	0	0.6634	0	0.1454	0
167	I	0.3247	0	0.6292	0	0.1407	0
168	P	0.429	0	0.7183	1	0.0935	0
169	G	0.395	0	0.7127	1	0.1203	0
170	R	0.6302	0	0.8121	1	0.2275	0
171	K	0.6636	0	0.8118	1	0.222	0
172	R	0.6173	0	0.78	1	0.3602	0
173	R	0.6694	0	0.8009	1	0.3192	0
174	P	0.4317	0	0.6641	0	0.2473	0
175	F	0.3927	0	0.6871	1	0.3242	0
176	K	0.5283	0	0.6829	1	0.2597	0
177	E	0.4446	0	0.5854	0	0.2389	0
178	S	0.5214	0	0.5112	0	0.2661	0
179	F	0.3917	0	0.4475	0	0.2768	0
180	T	0.4953	0	0.4799	0	0.2485	0
181	D	0.3131	0	0.3676	0	0.2993	0
182	S	0.3938	0	0.3937	0	0.2104	0
183	Y	0.3678	0	0.4764	0	0.3468	0
184	F	0.2944	0	0.3885	0	0.1672	0
185	T	0.2965	0	0.4178	0	0.2076	0
186	D	0.1933	0	0.3269	0	0.1942	0
187	V	0.2132	0	0.2936	0	0.1418	0
188	I	0.2015	0	0.3192	0	0.1633	0
189	N	0.3043	0	0.3811	0	0.1629	0
190	L	0.1975	0	0.2843	0	0.1574	0
191	E	0.2299	0	0.2925	0	0.1514	0
192	A	0.2183	0	0.285	0	0.1271	0
193	S	0.2614	0	0.3495	0	0.1871	0
194	E	0.2561	0	0.355	0	0.1473	0
195	K	0.235	0	0.3521	0	0.1823	0
196	E	0.2814	0	0.3775	0	0.2495	0
197	I	0.2575	0	0.3142	0	0.2019	0
198	P	0.3126	0	0.4086	0	0.1659	0
199	I	0.2639	0	0.3815	0	0.1772	0
200	A	0.2828	0	0.4102	0	0.1373	0
201	S	0.26	0	0.4033	0	0.2182	0
202	E	0.3009	0	0.4457	0	0.1712	0
203	Q	0.467	0	0.5815	0	0.1674	0
204	S	0.2896	0	0.5289	0	0.3088	0
205	L	0.212	0	0.3621	0	0.1502	0
206	E	0.22	0	0.3919	0	0.1463	0
207	S	0.3266	0	0.3722	0	0.1028	0
208	A	0.2824	0	0.339	0	0.104	0
209	T	0.358	0	0.3783	0	0.1035	0
210	A	0.2894	0	0.326	0	0.098	0
211	A	0.1843	0	0.2468	0	0.1086	0
212	H	0.2081	0	0.3019	0	0.1234	0
213	V	0.2405	0	0.3077	0	0.1279	0
214	T	0.3402	0	0.3861	0	0.1553	0
215	T	0.3605	0	0.379	0	0.1535	0
216	V	0.2127	0	0.2498	0	0.1334	0
217	D	0.2163	0	0.2573	0	0.1277	0
218	R	0.4594	0	0.3896	0	0.1387	0
219	E	0.3438	0	0.3034	0	0.128	0
220	V	0.1979	0	0.2386	0	0.1652	0
221	D	0.1719	0	0.2472	0	0.2024	0
222	D	0.1686	0	0.2675	0	0.2161	0
223	S	0.2043	0	0.3463	0	0.2484	0
224	T	0.2298	0	0.3385	0	0.2234	0
225	V	0.1718	0	0.297	0	0.1845	0
226	D	0.2137	0	0.3676	0	0.1576	0
227	T	0.2038	0	0.4426	0	0.1622	0
228	D	0.2123	0	0.4745	0	0.1386	0
229	K	0.2195	0	0.4684	0	0.1368	0
230	D	0.1892	0	0.3366	0	0.1341	0
231	L	0.2068	0	0.2977	0	0.1156	0
232	N	0.3539	0	0.423	0	0.1179	0
233	N	0.3229	0	0.4106	0	0.1485	0
234	V	0.2039	0	0.2779	0	0.1648	0
235	L	0.2166	0	0.3073	0	0.1634	0
236	K	0.3565	0	0.4096	0	0.1759	0
237	D	0.2704	0	0.3179	0	0.1934	0
238	L	0.2816	0	0.3168	0	0.1668	0
239	L	0.231	0	0.2989	0	0.1665	0
240	A	0.2647	0	0.3076	0	0.1549	0
241	C	0.2807	0	0.3316	0	0.1674	0
242	S	0.3318	0	0.3584	0	0.1783	0
243	R	0.4954	0	0.4998	0	0.1873	0
244	E	0.2869	0	0.3653	0	0.141	0
245	E	0.2451	0	0.3287	0	0.1505	0
246	L	0.2128	0	0.3352	0	0.1447	0
247	E	0.2484	0	0.4042	0	0.1597	0
248	G	0.2329	0	0.394	0	0.1789	0
249	D	0.3351	0	0.4507	0	0.1982	0
250	G	0.4225	0	0.4549	0	0.1803	0
251	A	0.3034	0	0.3405	0	0.2052	0
252	I	0.2632	0	0.2968	0	0.2597	0
253	K	0.4811	0	0.4304	0	0.2197	0
254	L	0.2699	0	0.2892	0	0.2485	0
255	L	0.2611	0	0.3196	0	0.1744	0
256	E	0.2704	0	0.332	0	0.1613	0
257	E	0.2765	0	0.3851	0	0.1898	0
258	R	0.4466	0	0.4878	0	0.3764	0
259	L	0.3349	0	0.3765	0	0.2117	0
260	Q	0.6134	0	0.6158	0	0.2062	0
261	I	0.4123	0	0.4964	0	0.2543	0
262	K	0.7243	1	0.7437	1	0.237	0
263	S	0.6606	0	0.7102	1	0.3219	0
264	F	0.5442	0	0.635	0	0.1828	0
265	N	0.7034	1	0.6951	1	0.1679	0
266	I	0.3103	0	0.4366	0	0.2221	0
267	E	0.4834	0	0.5453	0	0.2336	0
268	K	0.5093	0	0.5683	0	0.3071	0
269	F	0.4824	0	0.5297	0	0.3276	0
270	S	0.5419	0	0.5706	0	0.3174	0
271	I	0.3173	0	0.4595	0	0.2832	0
272	P	0.4185	0	0.5521	0	0.171	0
273	E	0.3036	0	0.5107	0	0.2129	0
274	F	0.3714	0	0.5086	0	0.1155	0
275	Q	0.4009	0	0.5955	0	0.169	0
276	D	0.2447	0	0.4543	0	0.1649	0
277	V	0.2084	0	0.4202	0	0.1389	0
278	R	0.3164	0	0.5997	0	0.2261	0
279	K	0.3091	0	0.6047	0	0.2465	0
280	M	0.2397	0	0.5332	0	0.1641	0
281	N	0.2952	0	0.5949	0	0.1892	0
282	L	0.2584	0	0.5712	0	0.1366	0
283	K	0.5805	0	0.7231	1	0.0791	0
284	A	0.325	0	0.4691	0	0.0666	0
285	S	0.4024	0	0.4718	0	0.1041	0
286	G	0.4096	0	0.4521	0	0.0958	0
287	S	0.5255	0	0.568	0	0.1078	0
288	N	0.585	0	0.6525	0	0.1073	0
289	P	0.4115	0	0.5641	0	0.1139	0
290	P	0.4757	0	0.6019	0	0.1208	0
291	N	0.6019	0	0.7231	1	0.1413	0
292	R	0.6595	0	0.7378	1	0.158	0
293	K	0.7177	1	0.763	1	0.0797	0
294	S	0.5434	0	0.6421	0	0.089	0
295	L	0.3969	0	0.5441	0	0.0741	0
296	S	0.5228	0	0.6584	0	0.1239	0
297	D	0.2522	0	0.3975	0	0.1457	0
298	I	0.3142	0	0.4078	0	0.1301	0
299	Q	0.5348	0	0.5728	0	0.1311	0
300	N	0.4965	0	0.5528	0	0.149	0
301	I	0.2833	0	0.3942	0	0.1774	0
302	L	0.286	0	0.4006	0	0.163	0
303	K	0.4198	0	0.6239	0	0.3071	0
304	G	0.2795	0	0.5852	0	0.4412	0
305	T	0.4644	0	0.6766	1	0.354	0
306	N	0.5204	0	0.7538	1	0.2396	0
307	R	0.5278	0	0.784	1	0.2086	0
308	V	0.3682	0	0.6882	1	0.0915	0
309	A	0.3114	0	0.657	0	0.1117	0
310	V	0.3084	0	0.5957	0	0.0999	0
311	R	0.6278	0	0.7799	1	0.2037	0
312	K	0.6625	0	0.7283	1	0.2055	0
313	N	0.5803	0	0.6583	0	0.3097	0
314	S	0.6083	0	0.6091	0	0.1831	0
315	H	0.5463	0	0.6198	0	0.1222	0
316	S	0.5266	0	0.5524	0	0.1082	0
317	P	0.4559	0	0.4958	0	0.0974	0
318	S	0.5845	0	0.5561	0	0.1018	0
319	P	0.3867	0	0.4771	0	0.0991	0
320	Q	0.4767	0	0.5538	0	0.1233	0
321	T	0.5017	0	0.5591	0	0.1486	0
322	I	0.371	0	0.4385	0	0.1291	0
323	K	0.6383	0	0.6631	0	0.1313	0
324	H	0.5399	0	0.581	0	0.1363	0
325	F	0.487	0	0.5004	0	0.099	0
326	S	0.4996	0	0.5182	0	0.1056	0
327	S	0.4253	0	0.5137	0	0.0973	0
328	P	0.4044	0	0.4924	0	0.0876	0
329	N	0.5105	0	0.5564	0	0.0844	0
330	P	0.3627	0	0.4364	0	0.0965	0
331	P	0.4416	0	0.5067	0	0.087	0
332	V	0.2859	0	0.3844	0	0.0867	0
333	D	0.3098	0	0.4276	0	0.0894	0
334	Q	0.4103	0	0.4705	0	0.0968	0
335	F	0.4051	0	0.4397	0	0.0778	0
336	S	0.3982	0	0.4162	0	0.0754	0
337	F	0.3585	0	0.3986	0	0.0754	0
338	P	0.344	0	0.3422	0	0.0966	0
339	D	0.2705	0	0.3333	0	0.101	0
340	I	0.2325	0	0.2819	0	0.1055	0
341	H	0.2647	0	0.3721	0	0.1207	0
342	N	0.3599	0	0.3668	0	0.1037	0
343	L	0.2195	0	0.2602	0	0.106	0
344	L	0.2008	0	0.2652	0	0.1404	0
345	P	0.2541	0	0.3079	0	0.1187	0
346	G	0.2377	0	0.3159	0	0.1204	0
347	D	0.2764	0	0.3098	0	0.0907	0
348	Q	0.3917	0	0.3951	0	0.0931	0
349	Q	0.3596	0	0.3972	0	0.1034	0
350	P	0.2853	0	0.3362	0	0.0932	0
351	S	0.2769	0	0.3545	0	0.1024	0
352	E	0.2116	0	0.2974	0	0.0978	0
353	V	0.2345	0	0.32	0	0.0902	0
354	N	0.3425	0	0.4354	0	0.0905	0
355	V	0.2023	0	0.2861	0	0.0898	0
356	Q	0.2763	0	0.35	0	0.089	0
357	P	0.1897	0	0.26	0	0.0934	0
358	I	0.1735	0	0.262	0	0.0945	0
359	A	0.1808	0	0.252	0	0.0922	0
360	K	0.1826	0	0.2943	0	0.1082	0
361	D	0.2264	0	0.2605	0	0.1091	0
362	I	0.162	0	0.2233	0	0.1303	0
363	P	0.253	0	0.2766	0	0.1257	0
364	N	0.3687	0	0.3717	0	0.158	0
365	T	0.378	0	0.3479	0	0.1216	0
366	S	0.3757	0	0.3265	0	0.1218	0
367	P	0.2806	0	0.2752	0	0.0852	0
368	T	0.3768	0	0.353	0	0.1072	0
369	N	0.4187	0	0.4025	0	0.1132	0
370	V	0.2251	0	0.2703	0	0.1131	0
371	G	0.223	0	0.2619	0	0.1091	0
372	T	0.2173	0	0.2635	0	0.1266	0
373	V	0.1531	0	0.2079	0	0.1193	0
374	D	0.1626	0	0.2102	0	0.1065	0
375	V	0.1113	0	0.219	0	0.1078	0
376	A	0.1064	0	0.2409	0	0.1313	0
377	S	0.1346	0	0.3107	0	0.1988	0
378	P	0.1151	0	0.3064	0	0.2153	0
379	F	0.1631	0	0.3851	0	0.1799	0
380	N	0.1886	0	0.3924	0	0.1447	0
381	D	0.278	0	0.4981	0	0.1227	0
382	S	0.556	0	0.6366	0	0.0997	0
383	V	0.3274	0	0.4612	0	0.0986	0
384	V	0.3684	0	0.4962	0	0.13	0
385	K	0.5897	0	0.6393	0	0.2122	0
386	R	0.5264	0	0.5721	0	0.3671	0
387	S	0.487	0	0.5214	0	0.3484	0
388	G	0.2808	0	0.3481	0	0.1847	0
389	E	0.2329	0	0.3224	0	0.1374	0
390	D	0.2785	0	0.2932	0	0.1022	0
391	D	0.3358	0	0.3181	0	0.0987	0
392	S	0.4849	0	0.3988	0	0.1148	0
393	H	0.4703	0	0.4393	0	0.0992	0
394	I	0.3025	0	0.3385	0	0.0836	0
395	H	0.4977	0	0.5808	0	0.0987	0
396	S	0.5716	0	0.6299	0	0.0866	0
397	G	0.5586	0	0.6795	1	0.0409	0
398	I	0.341	0	0.6052	0	0.0575	0
399	H	0.6298	0	0.7938	1	0.0575	0
400	R	0.7331	1	0.8165	1	0.0935	0
401	S	0.6388	0	0.7148	1	0.1146	0
402	H	0.6504	0	0.7363	1	0.1344	0
403	L	0.4907	0	0.5602	0	0.1077	0
404	S	0.5528	0	0.6303	0	0.0988	0
405	R	0.5846	0	0.6617	0	0.1439	0
406	D	0.392	0	0.467	0	0.1476	0
407	G	0.3534	0	0.4237	0	0.1785	0
408	N	0.4142	0	0.4909	0	0.2387	0
409	P	0.1929	0	0.3873	0	0.203	0
410	D	0.1595	0	0.3609	0	0.2165	0
411	I	0.1509	0	0.4152	0	0.1388	0
412	C	0.1845	0	0.4776	0	0.12	0
413	V	0.1605	0	0.5399	0	0.1106	0
414	M	0.182	0	0.5373	0	0.1755	0
415	D	0.155	0	0.5082	0	0.4592	0
416	S	0.3132	0	0.6259	0	0.4352	0
417	I	0.3134	0	0.594	0	0.5363	0
418	S	0.5148	0	0.6794	1	0.5031	0
419	N	0.6375	0	0.7209	1	0.3439	0
420	R	0.6116	0	0.7311	1	0.3676	0
421	S	0.5773	0	0.6835	1	0.2094	0
422	S	0.4811	0	0.6789	1	0.1514	0
423	A	0.3236	0	0.5996	0	0.1181	0
424	M	0.2692	0	0.5275	0	0.1082	0
425	L	0.1597	0	0.3979	0	0.103	0
426	Q	0.1805	0	0.4531	0	0.1147	0
427	K	0.2285	0	0.4631	0	0.1138	0
428	N	0.234	0	0.4211	0	0.1285	0
429	V	0.1445	0	0.3023	0	0.1129	0
430	D	0.1819	0	0.3731	0	0.1306	0
431	M	0.1778	0	0.405	0	0.1183	0
432	R	0.2695	0	0.5264	0	0.1728	0
433	T	0.1654	0	0.4165	0	0.1425	0
434	K	0.2422	0	0.4374	0	0.1751	0
435	G	0.1403	0	0.3208	0	0.1382	0
436	K	0.2192	0	0.3904	0	0.1274	0
437	E	0.1351	0	0.2883	0	0.1111	0
438	V	0.1234	0	0.2302	0	0.096	0
439	D	0.1206	0	0.2236	0	0.1053	0
440	V	0.1194	0	0.2091	0	0.1072	0
441	P	0.1342	0	0.2328	0	0.1112	0
442	M	0.1158	0	0.2124	0	0.1224	0
443	S	0.1305	0	0.2373	0	0.1265	0
444	E	0.1175	0	0.2288	0	0.1192	0
445	S	0.1559	0	0.275	0	0.1201	0
446	G	0.1236	0	0.2756	0	0.1231	0
447	A	0.1313	0	0.2903	0	0.1301	0
448	N	0.1728	0	0.3649	0	0.1549	0
449	R	0.1854	0	0.4179	0	0.2	0
450	N	0.1787	0	0.3598	0	0.1694	0
451	T	0.1512	0	0.3275	0	0.1593	0
452	G	0.112	0	0.2562	0	0.1501	0
453	D	0.116	0	0.2543	0	0.1246	0
454	R	0.1552	0	0.2861	0	0.1355	0
455	E	0.1195	0	0.2303	0	0.1271	0
456	N	0.1381	0	0.247	0	0.1424	0
457	D	0.1176	0	0.2272	0	0.1258	0
458	A	0.1107	0	0.205	0	0.102	0
459	E	0.1229	0	0.2389	0	0.1079	0
460	I	0.1078	0	0.2082	0	0.1	0
461	N	0.1362	0	0.2754	0	0.1005	0
462	E	0.1022	0	0.2053	0	0.106	0
463	E	0.1136	0	0.194	0	0.1099	0
464	T	0.142	0	0.2194	0	0.1175	0
465	D	0.1642	0	0.2451	0	0.1074	0
466	N	0.1719	0	0.2488	0	0.1048	0
467	L	0.1329	0	0.1991	0	0.1031	0
468	E	0.1463	0	0.2228	0	0.0981	0
469	R	0.1858	0	0.2766	0	0.1154	0
470	L	0.1419	0	0.2234	0	0.0976	0
471	A	0.1574	0	0.2412	0	0.0921	0
472	E	0.1538	0	0.2254	0	0.0927	0
473	C	0.1607	0	0.2154	0	0.1018	0
474	A	0.1975	0	0.2527	0	0.1062	0
475	S	0.2798	0	0.3654	0	0.1255	0
476	K	0.3393	0	0.4433	0	0.1171	0
477	E	0.2096	0	0.3294	0	0.1176	0
478	V	0.2116	0	0.3207	0	0.1159	0
479	T	0.3082	0	0.4377	0	0.1129	0
480	R	0.4494	0	0.5433	0	0.1425	0
481	P	0.2246	0	0.3148	0	0.1064	0
482	F	0.2011	0	0.2975	0	0.1069	0
483	T	0.3135	0	0.3895	0	0.0857	0
484	V	0.1843	0	0.3057	0	0.0953	0
485	E	0.1855	0	0.3237	0	0.0865	0
486	E	0.1581	0	0.2809	0	0.0864	0
487	D	0.1891	0	0.3121	0	0.0881	0
488	S	0.2744	0	0.3689	0	0.088	0
489	I	0.1978	0	0.3246	0	0.1104	0
490	P	0.2039	0	0.3332	0	0.1081	0
491	Y	0.2637	0	0.4971	0	0.1278	0
492	Q	0.3501	0	0.5506	0	0.0953	0
493	Q	0.3968	0	0.6097	0	0.1082	0
494	G	0.4275	0	0.5252	0	0.0962	0
495	A	0.3481	0	0.4487	0	0.0921	0
496	S	0.4671	0	0.5162	0	0.0988	0
497	S	0.5001	0	0.5339	0	0.1061	0
498	K	0.5208	0	0.5319	0	0.1122	0
499	S	0.3529	0	0.4001	0	0.1192	0
500	P	0.2432	0	0.3169	0	0.1029	0
501	N	0.3823	0	0.4604	0	0.0965	0
502	R	0.3909	0	0.4817	0	0.0987	0
503	A	0.1863	0	0.272	0	0.0918	0
504	P	0.1994	0	0.278	0	0.0903	0
505	E	0.1431	0	0.2612	0	0.0975	0
506	Q	0.1879	0	0.307	0	0.0983	0
507	Y	0.2188	0	0.3367	0	0.1074	0
508	N	0.2002	0	0.3171	0	0.0953	0
509	T	0.1768	0	0.2987	0	0.0982	0
510	M	0.1359	0	0.2611	0	0.0931	0
511	G	0.1495	0	0.2797	0	0.1051	0
512	G	0.1444	0	0.2669	0	0.1212	0
513	S	0.1768	0	0.2649	0	0.1053	0
514	L	0.1348	0	0.2152	0	0.0935	0
515	E	0.1474	0	0.2221	0	0.092	0
516	H	0.1765	0	0.2623	0	0.0912	0
517	A	0.1378	0	0.214	0	0.0938	0
518	E	0.1354	0	0.2164	0	0.0966	0
519	H	0.1477	0	0.2509	0	0.095	0
520	N	0.1546	0	0.2352	0	0.0948	0
521	Q	0.1473	0	0.2302	0	0.0957	0
522	G	0.1256	0	0.1964	0	0.104	0
523	L	0.1232	0	0.1935	0	0.0921	0
524	H	0.1476	0	0.2429	0	0.0877	0
525	E	0.128	0	0.2092	0	0.0914	0
526	E	0.1377	0	0.1976	0	0.0922	0
527	E	0.1538	0	0.2205	0	0.0881	0
528	N	0.2131	0	0.2797	0	0.0898	0
529	V	0.1391	0	0.2295	0	0.0954	0
530	N	0.197	0	0.3287	0	0.1072	0
531	T	0.1968	0	0.3539	0	0.113	0
532	G	0.167	0	0.3269	0	0.1076	0
533	S	0.2107	0	0.4032	0	0.0992	0
534	A	0.1522	0	0.3404	0	0.096	0
535	S	0.1688	0	0.3672	0	0.0968	0
536	G	0.1384	0	0.3481	0	0.1063	0
537	L	0.1285	0	0.308	0	0.0893	0
538	Q	0.1575	0	0.3849	0	0.0831	0
539	V	0.0959	0	0.2631	0	0.0883	0
540	E	0.1169	0	0.3074	0	0.0828	0
541	N	0.1452	0	0.3543	0	0.0815	0
542	A	0.1226	0	0.296	0	0.0943	0
543	P	0.1208	0	0.311	0	0.0898	0
544	E	0.1549	0	0.3506	0	0.0959	0
545	V	0.1513	0	0.2784	0	0.0981	0
546	H	0.2579	0	0.4208	0	0.0871	0
547	K	0.6617	0	0.7381	1	0.0725	0
548	Y	0.6502	0	0.8014	1	0.0622	0
549	S	0.5923	0	0.7667	1	0.0504	0
550	H	0.5719	0	0.8122	1	0.0571	0
551	K	0.6797	0	0.8275	1	0.0699	0
552	Q	0.57	0	0.7913	1	0.0936	0
553	T	0.5527	0	0.7447	1	0.0967	0
554	N	0.5805	0	0.7795	1	0.1399	0
555	K	0.689	1	0.8056	1	0.1299	0
556	R	0.6608	0	0.7923	1	0.1946	0
557	R	0.7114	1	0.7915	1	0.2077	0
558	K	0.7434	1	0.795	1	0.1278	0
559	R	0.7476	1	0.7958	1	0.1816	0
560	G	0.5813	0	0.6723	0	0.1338	0
561	S	0.5915	0	0.7014	1	0.132	0
562	S	0.5756	0	0.7131	1	0.1317	0
563	D	0.447	0	0.6024	0	0.1225	0
564	S	0.6547	0	0.7275	1	0.0863	0
565	N	0.6988	1	0.7339	1	0.0936	0
566	V	0.4965	0	0.6051	0	0.096	0
567	K	0.6891	1	0.761	1	0.1353	0
568	K	0.6601	0	0.757	1	0.1154	0
569	R	0.7352	1	0.7841	1	0.1737	0
570	S	0.627	0	0.7384	1	0.1449	0
571	K	0.7241	1	0.7814	1	0.1342	0
572	T	0.7267	1	0.7687	1	0.1172	0
573	V	0.5784	0	0.6385	0	0.0881	0
574	H	0.6659	0	0.7439	1	0.0984	0
575	G	0.4752	0	0.5364	0	0.0857	0
576	E	0.4315	0	0.5452	0	0.0921	0
577	T	0.6482	0	0.6176	0	0.0956	0
578	G	0.5169	0	0.5691	0	0.1041	0
579	G	0.4826	0	0.5325	0	0.108	0
580	D	0.5305	0	0.5726	0	0.104	0
581	K	0.7346	1	0.693	1	0.0709	0
582	Q	0.6013	0	0.6479	0	0.0785	0
583	M	0.3647	0	0.4766	0	0.0777	0
584	K	0.5241	0	0.596	0	0.0706	0
585	T	0.4007	0	0.5671	0	0.0834	0
586	L	0.3209	0	0.5522	0	0.0555	0
587	P	0.4144	0	0.6322	0	0.0512	0
588	H	0.4059	0	0.6899	1	0.0527	0
589	E	0.3365	0	0.5233	0	0.0774	0
590	S	0.4394	0	0.5873	0	0.0764	0
591	R	0.5988	0	0.6819	1	0.094	0
592	A	0.3691	0	0.5056	0	0.0976	0
593	K	0.6414	0	0.6995	1	0.1232	0
594	K	0.6656	0	0.7152	1	0.1333	0
595	Q	0.6603	0	0.7351	1	0.1532	0
596	T	0.6698	0	0.717	1	0.1396	0
597	K	0.7058	1	0.7678	1	0.1346	0
598	G	0.5704	0	0.6557	0	0.111	0
599	K	0.7116	1	0.7385	1	0.1065	0
600	S	0.7199	1	0.6844	1	0.0897	0
601	N	0.7008	1	0.6745	1	0.0827	0
602	E	0.621	0	0.6008	0	0.0871	0
603	R	0.7064	1	0.6412	0	0.1079	0
604	E	0.3215	0	0.3925	0	0.1537	0
605	E	0.4433	0	0.4761	0	0.1915	0
606	K	0.6467	0	0.6682	0	0.3406	0
607	K	0.6239	0	0.6962	1	0.3749	0
608	P	0.5039	0	0.638	0	0.3259	0
609	K	0.6591	0	0.7526	1	0.3327	0
610	K	0.7052	1	0.7479	1	0.2781	0
611	T	0.692	1	0.7339	1	0.257	0
612	L	0.6034	0	0.6543	0	0.1758	0
613	T	0.747	1	0.7424	1	0.1501	0
614	H	0.6809	1	0.7396	1	0.2116	0
615	E	0.6727	0	0.6947	1	0.17	0
616	G	0.5895	0	0.6001	0	0.1804	0
617	K	0.7714	1	0.7706	1	0.2602	0
618	L	0.807	1	0.7511	1	0.1313	0
619	F	0.7735	1	0.7788	1	0.1986	0
620	S	0.7603	1	0.8042	1	0.4676	0
621	C	0.7038	1	0.7424	1	0.5215	0
622	R	0.8345	1	0.8158	1	0.6206	0
623	K	0.8375	1	0.7704	1	0.5857	0
624	S	0.7495	1	0.6765	1	0.6561	0
625	L	0.6559	0	0.6296	0	0.4798	0
626	A	0.6149	0	0.6192	0	0.305	0
627	A	0.5968	0	0.6161	0	0.3578	0
628	A	0.5564	0	0.5888	0	0.3618	0
629	G	0.5319	0	0.6063	0	0.5308	0
630	T	0.5664	0	0.6474	0	0.5357	0
631	K	0.5501	0	0.6517	0	0.4515	0
632	I	0.3559	0	0.5012	0	0.314	0
633	E	0.4607	0	0.5969	0	0.2302	0
634	G	0.6482	0	0.7055	1	0.1389	0
635	G	0.5963	0	0.7434	1	0.1434	0
636	V	0.5936	0	0.7693	1	0.1313	0
637	R	0.7681	1	0.8702	1	0.2501	0
638	R	0.7635	1	0.8627	1	0.3351	0
639	S	0.7462	1	0.839	1	0.4626	0
640	T	0.7648	1	0.8457	1	0.2597	0
641	R	0.7882	1	0.8704	1	0.314	0
642	I	0.6587	0	0.7691	1	0.2085	0
643	K	0.765	1	0.8317	1	0.2738	0
644	S	0.6615	0	0.7665	1	0.2542	0
645	R	0.7203	1	0.8081	1	0.381	0
646	P	0.6111	0	0.7156	1	0.2583	0
647	L	0.5863	0	0.6775	1	0.2887	0
648	E	0.6145	0	0.6549	0	0.2716	0
649	Y	0.6899	1	0.7267	1	0.4267	0
650	W	0.6551	0	0.7304	1	0.4883	0
651	R	0.6947	1	0.7779	1	0.4216	0
652	G	0.3142	0	0.6062	0	0.4007	0
653	E	0.3927	0	0.6141	0	0.2495	0
654	R	0.7013	1	0.8041	1	0.2941	0
655	F	0.5943	0	0.7393	1	0.2358	0
656	L	0.6065	0	0.7406	1	0.1539	0
657	Y	0.6052	0	0.8183	1	0.1705	0
658	G	0.2466	0	0.7172	1	0.2008	0
659	R	0.4751	0	0.8281	1	0.2465	0
660	I	0.1861	0	0.5411	0	0.1037	0
661	H	0.3009	0	0.6585	0	0.1063	0
662	E	0.2964	0	0.5417	0	0.0716	0
663	S	0.3744	0	0.6066	0	0.066	0
664	L	0.2877	0	0.5928	0	0.0541	0
665	T	0.4689	0	0.703	1	0.0286	0
666	T	0.4345	0	0.7385	1	0.0274	0
667	V	0.2925	0	0.6443	0	0.0278	0
668	I	0.2879	0	0.6713	0	0.0264	0
669	G	0.2755	0	0.6856	1	0.0623	0
670	I	0.2846	0	0.6781	1	0.0739	0
671	K	0.5577	0	0.7665	1	0.0987	0
672	Y	0.5275	0	0.7043	1	0.1145	0
673	A	0.4328	0	0.5616	0	0.1163	0
674	S	0.4751	0	0.6507	0	0.1851	0
675	P	0.461	0	0.6422	0	0.1269	0
676	G	0.4557	0	0.5501	0	0.1263	0
677	E	0.4257	0	0.5353	0	0.1323	0
678	G	0.4982	0	0.5705	0	0.1476	0
679	K	0.6758	0	0.7103	1	0.1739	0
680	R	0.7171	1	0.7587	1	0.2196	0
681	D	0.6191	0	0.6753	1	0.1665	0
682	S	0.6685	0	0.7479	1	0.1488	0
683	R	0.8117	1	0.839	1	0.136	0
684	A	0.7132	1	0.789	1	0.0904	0
685	S	0.7459	1	0.8095	1	0.0981	0
686	K	0.7742	1	0.8419	1	0.0957	0
687	V	0.6575	0	0.7837	1	0.1076	0
688	K	0.8093	1	0.8481	1	0.1158	0
689	S	0.7545	1	0.8006	1	0.1375	0
690	F	0.7116	1	0.7547	1	0.1219	0
691	V	0.6072	0	0.6586	0	0.0986	0
692	S	0.6644	0	0.6981	1	0.1038	0
693	D	0.5811	0	0.6597	0	0.1284	0
694	E	0.5695	0	0.5913	0	0.1378	0
695	Y	0.4545	0	0.5558	0	0.2101	0
696	K	0.5669	0	0.6229	0	0.1968	0
697	K	0.6185	0	0.631	0	0.2326	0
698	L	0.3237	0	0.3601	0	0.1807	0
699	V	0.2819	0	0.3637	0	0.1412	0
700	D	0.3743	0	0.4253	0	0.1407	0
701	F	0.3434	0	0.4101	0	0.1297	0
702	A	0.3273	0	0.3695	0	0.1073	0
703	A	0.1221	0	0.2092	0	0.1292	0
704	L	0.0911	0	0.2139	0	0.109	0
705	H	0.103	0	0.3279	0	0.0974	0

## Sheet: DRNApred-CENPC
>Arabidopsis_thaliana_1G1
Amino Acid	probability_DNA	binary_DNA		probability_RNA	binary_RNA
m	0.1218	0		0.1248	0
a	0.0987	0		0.0718	0
d	0.165	0		0.1122	0
v	0.103	0		0.0726	0
s	0.2048	0		0.0926	0
r	0.2033	0		0.0849	0
s	0.1781	0		0.0787	0
s	0.2314	0		0.0764	0
s	0.1428	0		0.0704	0
l	0.0797	0		0.0536	0
y	0.1673	0		0.0611	0
t	0.0934	0		0.062	0
e	0.0784	0		0.058	0
e	0.0764	0		0.0594	0
d	0.091	0		0.0728	0
p	0.0871	0		0.0779	0
l	0.0741	0		0.0555	0
q	0.0914	0		0.0723	0
a	0.1026	0		0.0628	0
y	0.1327	0		0.0644	0
s	0.1468	0		0.0577	0
g	0.1251	0		0.0517	0
l	0.0813	0		0.0457	0
s	0.217	0		0.0692	0
l	0.081	0		0.0468	0
f	0.084	0		0.0561	0
p	0.1071	0		0.0672	0
r	0.3265	0		0.0831	0
t	0.1978	0		0.084	0
l	0.0934	0		0.0562	0
k	0.3017	0		0.0926	0
s	0.1246	0		0.0686	0
l	0.0794	0		0.0487	0
s	0.126	0		0.0693	0
n	0.1408	0		0.0809	0
p	0.0988	0		0.0835	0
l	0.0953	0		0.0639	0
p	0.1176	0		0.0766	0
p	0.1134	0		0.1112	0
s	0.0988	0		0.1051	0
y	0.1716	0		0.1167	0
q	0.1108	0		0.1034	0
s	0.1028	0		0.0878	0
e	0.0942	0		0.0799	0
d	0.0965	0		0.0757	0
l	0.0745	0		0.0603	0
q	0.092	0		0.0719	0
q	0.0942	0		0.0753	0
t	0.0907	0		0.0732	0
h	0.1383	0		0.0887	0
t	0.1509	0		0.0805	0
l	0.0878	0		0.0711	0
l	0.076	0		0.0642	0
q	0.1054	0		0.0781	0
s	0.1103	0		0.0767	0
m	0.0795	0		0.0681	0
p	0.085	0		0.0769	0
f	0.0847	0		0.0723	0
e	0.118	0		0.0915	0
i	0.1134	0		0.083	0
q	0.1264	0		0.0958	0
s	0.0924	0		0.08	0
e	0.0906	0		0.0764	0
h	0.0795	0		0.0691	0
q	0.0831	0		0.0742	0
e	0.0872	0		0.0744	0
q	0.1004	0		0.0769	0
a	0.0798	0		0.0673	0
k	0.1103	0		0.0835	0
a	0.081	0		0.0801	0
i	0.0725	0		0.0701	0
l	0.071	0		0.0709	0
e	0.0744	0		0.0759	0
d	0.0749	0		0.0708	0
v	0.0746	0		0.0726	0
d	0.0818	0		0.0745	0
v	0.0798	0		0.07	0
d	0.0874	0		0.076	0
v	0.084	0		0.069	0
q	0.1095	0		0.074	0
l	0.0821	0		0.0552	0
n	0.111	0		0.0629	0
p	0.0854	0		0.044	0
i	0.123	0		0.0547	0
p	0.0942	0		0.0508	0
n	0.1302	0		0.0686	0
k	0.1637	0		0.0816	0
r	0.2533	0		0.0972	0
e	0.1441	0		0.0733	0
r	0.4218	0		0.1156	0
r	0.3759	0		0.1105	0
p	0.0997	0		0.0865	0
g	0.098	0		0.0669	0
l	0.0648	0		0.0496	0
d	0.1176	0		0.0992	0
r	0.2786	0		0.104	0
k	0.2953	0		0.0998	0
r	0.2847	0		0.0991	0
k	0.1167	0		0.0762	0
s	0.2168	0		0.127	0
f	0.0886	0		0.1064	0
s	0.1385	0		0.1008	0
l	0.0726	0		0.0611	0
h	0.1482	0		0.083	0
l	0.0739	0		0.0671	0
t	0.1404	0		0.0968	0
t	0.13	0		0.0886	0
s	0.2288	0		0.1224	0
q	0.1591	0		0.089	0
p	0.084	0		0.0869	0
p	0.0886	0		0.1062	0
p	0.128	0		0.1491	0
v	0.0782	0		0.0746	0
a	0.0737	0		0.0683	0
p	0.0859	0		0.0893	0
s	0.1883	0		0.1014	0
f	0.0741	0		0.0645	0
d	0.0922	0		0.1018	0
p	0.1009	0		0.0925	0
s	0.1428	0		0.112	0
k	0.1969	0		0.1087	0
y	0.086	0		0.0607	0
p	0.1332	0		0.0828	0
r	0.1494	0		0.0884	0
s	0.0958	0		0.0835	0
e	0.0815	0		0.0628	0
d	0.0908	0		0.064	0
f	0.1023	0		0.0694	0
f	0.0946	0		0.0767	0
a	0.0864	0		0.0669	0
a	0.0875	0		0.0647	0
y	0.0932	0		0.0675	0
d	0.0818	0		0.0659	0
k	0.1531	0		0.0764	0
f	0.0803	0		0.0626	0
e	0.0769	0		0.0597	0
l	0.0881	0		0.0459	0
a	0.0809	0		0.0442	0
n	0.1109	0		0.0523	0
r	0.1496	0		0.0569	0
e	0.0831	0		0.0467	0
w	0.0938	0		0.0457	0
q	0.1841	0		0.0535	0
k	0.3559	0		0.0602	0
q	0.1167	0		0.0459	0
t	0.2214	0		0.0529	0
g	0.1811	0		0.0527	0
s	0.128	0		0.0487	0
s	0.0948	0		0.0481	0
v	0.0828	0		0.0455	0
i	0.0897	0		0.0496	0
d	0.1032	0		0.0772	0
i	0.0934	0		0.0696	0
q	0.091	0		0.069	0
e	0.1123	0		0.0802	0
n	0.1553	0		0.0714	0
p	0.1519	0		0.0672	0
p	0.0973	0		0.0574	0
s	0.1259	0		0.0649	0
r	0.1736	0		0.0881	0
r	0.291	0		0.1361	0
p	0.1903	0		0.1298	0
r	0.3791	0		0.1253	0
r	0.3863	0		0.1397	0
p	0.1227	0		0.1139	0
g	0.1883	0		0.1101	0
i	0.0775	0		0.0495	0
p	0.0833	0		0.0608	0
g	0.2207	0		0.0867	0
r	0.4341	0		0.1007	0
k	0.3019	0		0.0783	0
r	0.3113	0		0.0676	0
r	0.109	0		0.0472	0
p	0.2154	0		0.0797	0
f	0.1459	0		0.0691	0
k	0.289	0		0.067	0
e	0.129	0		0.0635	0
s	0.1077	0		0.058	0
f	0.1089	0		0.0622	0
t	0.1215	0		0.0637	0
d	0.1435	0		0.0622	0
s	0.1364	0		0.0546	0
y	0.2109	0		0.0562	0
f	0.1149	0		0.0635	0
t	0.1277	0		0.0648	0
d	0.1039	0		0.0616	0
v	0.0839	0		0.058	0
i	0.0809	0		0.0569	0
n	0.1037	0		0.0609	0
l	0.0777	0		0.0559	0
e	0.0776	0		0.0706	0
a	0.0952	0		0.0751	0
s	0.1088	0		0.0797	0
e	0.0889	0		0.0757	0
k	0.1148	0		0.0805	0
e	0.0775	0		0.0686	0
i	0.0896	0		0.0726	0
p	0.0827	0		0.0793	0
i	0.0804	0		0.0725	0
a	0.0948	0		0.0752	0
s	0.1205	0		0.0806	0
e	0.1029	0		0.0811	0
q	0.1316	0		0.0839	0
s	0.1085	0		0.0768	0
l	0.1008	0		0.0722	0
e	0.0872	0		0.0756	0
s	0.1082	0		0.081	0
a	0.1138	0		0.0758	0
t	0.1248	0		0.0829	0
a	0.0973	0		0.0739	0
a	0.0854	0		0.0661	0
h	0.1022	0		0.0761	0
v	0.1115	0		0.0752	0
t	0.0972	0		0.076	0
t	0.132	0		0.0812	0
v	0.0854	0		0.0667	0
d	0.0809	0		0.0688	0
r	0.113	0		0.0744	0
e	0.088	0		0.0725	0
v	0.0867	0		0.0697	0
d	0.097	0		0.0704	0
d	0.0982	0		0.0689	0
s	0.1572	0		0.0745	0
t	0.0938	0		0.0669	0
v	0.0934	0		0.0665	0
d	0.1197	0		0.0739	0
t	0.1291	0		0.0695	0
d	0.1136	0		0.07	0
k	0.17	0		0.0777	0
d	0.1343	0		0.0755	0
l	0.0841	0		0.0606	0
n	0.154	0		0.0784	0
n	0.1247	0		0.0744	0
v	0.0791	0		0.0592	0
l	0.078	0		0.0588	0
k	0.1558	0		0.0704	0
d	0.0904	0		0.0652	0
l	0.0783	0		0.0611	0
l	0.0823	0		0.0622	0
a	0.1084	0		0.0686	0
c	0.0861	0		0.0664	0
s	0.1066	0		0.0672	0
r	0.1022	0		0.0681	0
e	0.0842	0		0.0707	0
e	0.0872	0		0.0718	0
l	0.0788	0		0.0632	0
e	0.0874	0		0.0658	0
g	0.0974	0		0.069	0
d	0.1086	0		0.0732	0
g	0.0962	0		0.0703	0
a	0.0835	0		0.0616	0
i	0.0849	0		0.0639	0
k	0.1301	0		0.0729	0
l	0.0841	0		0.0652	0
l	0.0778	0		0.0509	0
e	0.1035	0		0.0606	0
e	0.0871	0		0.0573	0
r	0.1484	0		0.0664	0
l	0.0809	0		0.0512	0
q	0.1523	0		0.0683	0
i	0.0952	0		0.0539	0
k	0.2363	0		0.0777	0
s	0.0984	0		0.0612	0
f	0.0877	0		0.0553	0
n	0.1067	0		0.0635	0
i	0.0897	0		0.0552	0
e	0.1018	0		0.0581	0
k	0.213	0		0.0712	0
f	0.0857	0		0.054	0
s	0.0957	0		0.0706	0
i	0.0811	0		0.0546	0
p	0.1203	0		0.0754	0
e	0.0931	0		0.0592	0
f	0.0919	0		0.0595	0
q	0.1272	0		0.0714	0
d	0.1128	0		0.0622	0
v	0.1095	0		0.0501	0
r	0.2368	0		0.063	0
k	0.2406	0		0.0687	0
m	0.0993	0		0.0602	0
n	0.1222	0		0.074	0
l	0.092	0		0.061	0
k	0.307	0		0.0886	0
a	0.1218	0		0.0627	0
s	0.2002	0		0.083	0
g	0.1832	0		0.1044	0
s	0.1421	0		0.0692	0
n	0.2643	0		0.0652	0
p	0.1659	0		0.0783	0
p	0.3102	0		0.0876	0
n	0.1478	0		0.0985	0
r	0.3071	0		0.1021	0
k	0.335	0		0.1153	0
s	0.1277	0		0.0757	0
l	0.0871	0		0.0536	0
s	0.225	0		0.0722	0
d	0.1223	0		0.0713	0
i	0.0813	0		0.0445	0
q	0.1307	0		0.072	0
n	0.1496	0		0.0593	0
i	0.0816	0		0.042	0
l	0.099	0		0.0436	0
k	0.423	0		0.0603	0
g	0.2078	0		0.0519	0
t	0.0961	0		0.0429	0
n	0.2302	0		0.0648	0
r	0.3478	0		0.063	0
v	0.1743	0		0.0572	0
a	0.2034	0		0.0603	0
v	0.1554	0		0.0667	0
r	0.2363	0		0.0883	0
k	0.3176	0		0.0796	0
n	0.3247	0		0.0901	0
s	0.1576	0		0.0659	0
h	0.2828	0		0.0828	0
s	0.2955	0		0.0823	0
p	0.1373	0		0.0817	0
s	0.1969	0		0.0854	0
p	0.0827	0		0.0704	0
q	0.0654	0		0.0668	0
t	0.0641	0		0.066	0
i	0.1332	0		0.0759	0
k	0.1835	0		0.0967	0
h	0.1582	0		0.1299	0
f	0.0715	0		0.0686	0
s	0.0757	0		0.0873	0
s	0.1961	0		0.1289	0
p	0.1392	0		0.1398	0
n	0.1465	0		0.102	0
p	0.0938	0		0.0805	0
p	0.1057	0		0.0892	0
v	0.1357	0		0.0856	0
d	0.1089	0		0.0849	0
q	0.099	0		0.0952	0
f	0.0884	0		0.0888	0
s	0.1339	0		0.0872	0
f	0.0804	0		0.0805	0
p	0.0767	0		0.0788	0
d	0.0867	0		0.0914	0
i	0.0723	0		0.068	0
h	0.0909	0		0.0882	0
n	0.1018	0		0.0763	0
l	0.0726	0		0.067	0
l	0.0827	0		0.0803	0
p	0.0937	0		0.0918	0
g	0.0912	0		0.0879	0
d	0.0898	0		0.092	0
q	0.0928	0		0.0781	0
q	0.1209	0		0.0919	0
p	0.1155	0		0.0823	0
s	0.0987	0		0.0743	0
e	0.1111	0		0.0776	0
v	0.0948	0		0.0785	0
n	0.1092	0		0.086	0
v	0.0772	0		0.0691	0
q	0.1079	0		0.0869	0
p	0.0859	0		0.079	0
i	0.0773	0		0.059	0
a	0.0775	0		0.0655	0
k	0.0927	0		0.0693	0
d	0.0974	0		0.0647	0
i	0.0806	0		0.0502	0
p	0.1004	0		0.0641	0
n	0.1565	0		0.0779	0
t	0.1972	0		0.0746	0
s	0.1788	0		0.0682	0
p	0.1895	0		0.0721	0
t	0.3049	0		0.0627	0
n	0.1863	0		0.0578	0
v	0.0962	0		0.0532	0
g	0.0896	0		0.0501	0
t	0.107	0		0.0537	0
v	0.1015	0		0.052	0
d	0.1001	0		0.0573	0
v	0.0982	0		0.0521	0
a	0.1423	0		0.065	0
s	0.1387	0		0.073	0
p	0.1247	0		0.0661	0
f	0.1482	0		0.0708	0
n	0.1676	0		0.0647	0
d	0.1633	0		0.0691	0
s	0.1053	0		0.0666	0
v	0.0899	0		0.0657	0
v	0.1252	0		0.0691	0
k	0.1946	0		0.0898	0
r	0.1866	0		0.0767	0
s	0.1063	0		0.0683	0
g	0.1331	0		0.0763	0
e	0.1332	0		0.079	0
d	0.078	0		0.0577	0
d	0.1044	0		0.0643	0
s	0.1282	0		0.0693	0
h	0.2005	0		0.0856	0
i	0.1073	0		0.061	0
h	0.213	0		0.0757	0
s	0.1934	0		0.0764	0
g	0.2468	0		0.0871	0
i	0.103	0		0.0623	0
h	0.2607	0		0.0872	0
r	0.2519	0		0.0825	0
s	0.2129	0		0.1023	0
h	0.148	0		0.0869	0
l	0.1022	0		0.0659	0
s	0.1142	0		0.0685	0
r	0.094	0		0.0586	0
d	0.0892	0		0.0625	0
g	0.116	0		0.0677	0
n	0.1409	0		0.0814	0
p	0.0856	0		0.0658	0
d	0.1019	0		0.0788	0
i	0.0904	0		0.0495	0
c	0.0866	0		0.0569	0
v	0.0839	0		0.0451	0
m	0.1231	0		0.0512	0
d	0.1067	0		0.0482	0
s	0.2104	0		0.0545	0
i	0.0992	0		0.0409	0
s	0.3895	0		0.0477	0
n	0.3265	0		0.048	0
r	0.4083	0		0.049	0
s	0.3324	0		0.0461	0
s	0.3915	0		0.0499	0
a	0.1923	0		0.0512	0
m	0.2959	0		0.06	0
l	0.1118	0		0.0454	0
q	0.1996	0		0.0657	0
k	0.148	0		0.0546	0
n	0.1688	0		0.0626	0
v	0.1191	0		0.0495	0
d	0.1934	0		0.0601	0
m	0.148	0		0.0572	0
r	0.3756	0		0.0625	0
t	0.1976	0		0.0553	0
k	0.2077	0		0.0617	0
g	0.1374	0		0.0544	0
k	0.2218	0		0.0544	0
e	0.1366	0		0.0487	0
v	0.0882	0		0.0427	0
d	0.1093	0		0.0475	0
v	0.0829	0		0.0551	0
p	0.1048	0		0.0504	0
m	0.0864	0		0.042	0
s	0.1475	0		0.0511	0
e	0.1518	0		0.0516	0
s	0.195	0		0.0555	0
g	0.1865	0		0.0504	0
a	0.1663	0		0.0466	0
n	0.4156	0		0.0589	0
r	0.4485	0		0.0555	0
n	0.3578	0		0.058	0
t	0.1802	0		0.055	0
g	0.1476	0		0.0487	0
d	0.2071	0		0.0442	0
r	0.3033	0		0.0447	0
e	0.1069	0		0.0441	0
n	0.1108	0		0.0529	0
d	0.1159	0		0.0578	0
a	0.1011	0		0.0545	0
e	0.0919	0		0.0533	0
i	0.09	0		0.0512	0
n	0.0918	0		0.0529	0
e	0.0901	0		0.0733	0
e	0.0848	0		0.0708	0
t	0.0913	0		0.071	0
d	0.091	0		0.0783	0
n	0.0957	0		0.0789	0
l	0.0772	0		0.072	0
e	0.0848	0		0.0675	0
r	0.0994	0		0.0779	0
l	0.0844	0		0.0697	0
a	0.0864	0		0.0704	0
e	0.0894	0		0.065	0
c	0.081	0		0.0636	0
a	0.0982	0		0.063	0
s	0.1303	0		0.069	0
k	0.1231	0		0.0639	0
e	0.0859	0		0.06	0
v	0.0855	0		0.0595	0
t	0.1785	0		0.0701	0
r	0.1749	0		0.0695	0
p	0.1062	0		0.0686	0
f	0.0816	0		0.0608	0
t	0.0822	0		0.0623	0
v	0.0786	0		0.0522	0
e	0.0758	0		0.0503	0
e	0.0838	0		0.0517	0
d	0.102	0		0.0605	0
s	0.1118	0		0.058	0
i	0.0843	0		0.0489	0
p	0.0972	0		0.0638	0
y	0.2895	0		0.0746	0
q	0.1696	0		0.0657	0
q	0.1991	0		0.0678	0
g	0.1587	0		0.0637	0
a	0.1341	0		0.0524	0
s	0.2574	0		0.0647	0
s	0.2957	0		0.0691	0
k	0.3731	0		0.0796	0
s	0.3713	0		0.0823	0
p	0.1552	0		0.0753	0
n	0.2046	0		0.092	0
r	0.1211	0		0.0582	0
a	0.1158	0		0.0525	0
p	0.0918	0		0.0537	0
e	0.0861	0		0.0436	0
q	0.1464	0		0.0537	0
y	0.1522	0		0.0688	0
n	0.1953	0		0.0742	0
t	0.2157	0		0.0656	0
m	0.1354	0		0.0614	0
g	0.1152	0		0.0578	0
g	0.1129	0		0.0609	0
s	0.1289	0		0.0625	0
l	0.1222	0		0.0655	0
e	0.1073	0		0.0604	0
h	0.2126	0		0.0713	0
a	0.1252	0		0.0602	0
e	0.1335	0		0.0659	0
h	0.1308	0		0.0638	0
n	0.1154	0		0.0587	0
q	0.1176	0		0.0618	0
g	0.1013	0		0.0603	0
l	0.0876	0		0.0575	0
h	0.141	0		0.0697	0
e	0.0785	0		0.0551	0
e	0.0846	0		0.0605	0
e	0.0916	0		0.0617	0
n	0.0989	0		0.0615	0
v	0.1341	0		0.0642	0
n	0.1825	0		0.0641	0
t	0.221	0		0.0664	0
g	0.194	0		0.0634	0
s	0.1784	0		0.0636	0
a	0.2015	0		0.0629	0
s	0.1494	0		0.0653	0
g	0.1194	0		0.0611	0
l	0.1177	0		0.0587	0
q	0.2042	0		0.0666	0
v	0.1246	0		0.0593	0
e	0.1159	0		0.0628	0
n	0.1238	0		0.0673	0
a	0.0973	0		0.0574	0
p	0.0991	0		0.0597	0
e	0.0876	0		0.0522	0
v	0.086	0		0.0507	0
h	0.1105	0		0.0583	0
k	0.1348	0		0.0584	0
y	0.176	0		0.0553	0
s	0.2892	0		0.0686	0
h	0.3373	0		0.0607	0
k	0.3426	0		0.0523	0
q	0.2666	0		0.0551	0
t	0.2787	0		0.0485	0
n	0.3769	0		0.0414	0
k	0.4634	0		0.0468	0
r	0.3121	0		0.0364	0
R	0.5542	1		0.0461	0
K	0.6809	1		0.0794	0
R	0.5366	1		0.0711	0
g	0.3171	0		0.0525	0
S	0.6289	1		0.0664	0
s	0.1889	0		0.0409	0
d	0.1942	0		0.0355	0
s	0.21	0		0.0425	0
n	0.205	0		0.0479	0
v	0.1403	0		0.0392	0
k	0.2709	0		0.0438	0
k	0.3767	0		0.0465	0
R	0.5489	1		0.0686	0
s	0.201	0		0.049	0
k	0.4503	0		0.0646	0
t	0.2333	0		0.0526	0
v	0.1582	0		0.0423	0
h	0.3283	0		0.0567	0
g	0.3867	0		0.0509	0
e	0.1597	0		0.0388	0
t	0.2352	0		0.0526	0
g	0.2526	0		0.057	0
g	0.1509	0		0.0526	0
d	0.1942	0		0.059	0
k	0.3295	0		0.0599	0
q	0.143	0		0.0538	0
m	0.1367	0		0.061	0
k	0.2628	0		0.0771	0
t	0.1119	0		0.0563	0
l	0.0847	0		0.0457	0
p	0.1383	0		0.0574	0
h	0.1746	0		0.0599	0
e	0.1047	0		0.0528	0
s	0.1212	0		0.0482	0
r	0.2373	0		0.057	0
a	0.1289	0		0.0397	0
k	0.3874	0		0.0576	0
K	0.4821	1		0.058	0
q	0.3317	0		0.0548	0
t	0.3749	0		0.0517	0
K	0.5855	1		0.0604	0
g	0.1715	0		0.038	0
k	0.4346	0		0.0496	0
s	0.3974	0		0.0522	0
n	0.1101	0		0.0469	0
e	0.0996	0		0.039	0
r	0.2036	0		0.0524	0
e	0.1167	0		0.0478	0
e	0.0851	0		0.0471	0
k	0.158	0		0.0537	0
k	0.231	0		0.0647	0
p	0.0989	0		0.0689	0
k	0.1916	0		0.077	0
k	0.1987	0		0.0745	0
t	0.1631	0		0.0645	0
l	0.0899	0		0.05	0
t	0.2332	0		0.0701	0
h	0.2551	0		0.0669	0
e	0.0997	0		0.0524	0
g	0.1616	0		0.0575	0
k	0.3553	0		0.0667	0
l	0.1356	0		0.0543	0
f	0.093	0		0.0489	0
s	0.2733	0		0.0645	0
c	0.2596	0		0.0668	0
r	0.3477	0		0.0726	0
k	0.331	0		0.0809	0
s	0.2746	0		0.068	0
l	0.0829	0		0.0481	0
a	0.1343	0		0.0551	0
a	0.1354	0		0.0586	0
a	0.1083	0		0.0507	0
g	0.1432	0		0.0581	0
t	0.1328	0		0.0337	0
k	0.2516	0		0.0366	0
i	0.1777	0		0.0359	0
e	0.1865	0		0.0362	0
g	0.2109	0		0.0378	0
g	0.192	0		0.0428	0
v	0.141	0		0.0349	0
R	0.679	1		0.0512	0
R	0.6714	1		0.052	0
S	0.5464	1		0.0495	0
t	0.4454	0		0.048	0
R	0.6151	1		0.0582	0
i	0.2013	0		0.0395	0
k	0.3908	0		0.0508	0
s	0.204	0		0.0456	0
r	0.2443	0		0.0549	0
p	0.0938	0		0.0516	0
l	0.0728	0		0.0329	0
e	0.0971	0		0.0384	0
y	0.1967	0		0.0651	0
w	0.1743	0		0.0523	0
r	0.1378	0		0.0668	0
g	0.1135	0		0.0636	0
e	0.0852	0		0.0517	0
r	0.2514	0		0.0668	0
f	0.104	0		0.0576	0
l	0.0842	0		0.0518	0
y	0.1859	0		0.0664	0
g	0.1283	0		0.0641	0
r	0.2082	0		0.0681	0
i	0.0904	0		0.0545	0
h	0.1647	0		0.065	0
e	0.1523	0		0.067	0
s	0.1612	0		0.071	0
l	0.08	0		0.0563	0
t	0.1145	0		0.0654	0
t	0.1399	0		0.0694	0
v	0.0836	0		0.0544	0
i	0.0866	0		0.0529	0
g	0.1136	0		0.0622	0
i	0.0908	0		0.0546	0
k	0.2202	0		0.0779	0
y	0.249	0		0.0616	0
a	0.1245	0		0.0545	0
s	0.2672	0		0.0715	0
p	0.1233	0		0.0644	0
g	0.1523	0		0.0652	0
e	0.1379	0		0.067	0
g	0.1823	0		0.0717	0
k	0.3837	0		0.0836	0
r	0.2914	0		0.0653	0
d	0.1597	0		0.0626	0
s	0.1697	0		0.0657	0
r	0.1709	0		0.0619	0
a	0.1145	0		0.054	0
s	0.088	0		0.0512	0
k	0.3145	0		0.0722	0
v	0.1061	0		0.0547	0
k	0.2548	0		0.0632	0
s	0.2719	0		0.0721	0
f	0.1141	0		0.0682	0
v	0.0842	0		0.0493	0
s	0.1426	0		0.0629	0
d	0.1008	0		0.059	0
e	0.0925	0		0.0587	0
y	0.1281	0		0.0621	0
k	0.1386	0		0.0642	0
k	0.0883	0		0.0731	0
l	0.0708	0		0.0648	0
v	0.074	0		0.0696	0
d	0.074	0		0.072	0
f	0.0721	0		0.0687	0
a	0.0716	0		0.0689	0
a	0.0735	0		0.0712	0
l	0.0719	0		0.0817	0
h	0.0912	0		0.1201	0

## Sheet: DP-Bind-CENPC
#-----------------------------------------------------------
# POS: Index of amino acid residue
# RES: Amino acid residue
# S_LBL & S_PRB: SVM prediction of binding label & probability
# K_LBL & K_PRB: KLR prediction of binding label & probability
# P_LBL & P_PRB: PLR prediction of binding label & probability
# MAJ_CON: Majority consensus
# STR_CON: Strict consensus
# Labels 0/1 stand for non-binding/binding, respectively
# Label NA stands for "label cannot be assigned"
# Option selected: PSSM-based encoding
#-----------------------------------------------------------
>Arabidopsis_thaliana_1G15660.1
MADVSRSSSLYTEEDPLQAYSGLSLFPRTLKSLSNPLPPSYQSEDLQQTHTLLQSMPFEI
QSEHQEQAKAILEDVDVDVQLNPIPNKRERRPGLDRKRKSFSLHLTTSQPPPVAPSFDPS
KYPRSEDFFAAYDKFELANREWQKQTGSSVIDIQENPPSRRPRRPGIPGRKRRPFKESFT
DSYFTDVINLEASEKEIPIASEQSLESATAAHVTTVDREVDDSTVDTDKDLNNVLKDLLA
CSREELEGDGAIKLLEERLQIKSFNIEKFSIPEFQDVRKMNLKASGSNPPNRKSLSDIQN
ILKGTNRVAVRKNSHSPSPQTIKHFSSPNPPVDQFSFPDIHNLLPGDQQPSEVNVQPIAK
DIPNTSPTNVGTVDVASPFNDSVVKRSGEDDSHIHSGIHRSHLSRDGNPDICVMDSISNR
SSAMLQKNVDMRTKGKEVDVPMSESGANRNTGDRENDAEINEETDNLERLAECASKEVTR
PFTVEEDSIPYQQGASSKSPNRAPEQYNTMGGSLEHAEHNQGLHEEENVNTGSASGLQVE
NAPEVHKYSHKQTNKRRKRGSSDSNVKKRSKTVHGETGGDKQMKTLPHESRAKKQTKGKS
NEREEKKPKKTLTHEGKLFSCRKSLAAAGTKIEGGVRRSTRIKSRPLEYWRGERFLYGRI
HESLTTVIGIKYASPGEGKRDSRASKVKSFVSDEYKKLVDFAALH
POS RES S_LBL S_PRB K_LBL K_PRB P_LBL P_PRB MAJ_CON STR_CON
1 M 0 0.8826 0 0.9568 0 0.9187 0 0
2 A 0 0.9049 0 0.9391 0 0.8764 0 0
3 D 0 0.6860 0 0.8507 0 0.7642 0 0
4 V 0 0.7914 0 0.8749 0 0.7699 0 0
5 S 1 0.7740 1 0.6167 1 0.6536 1 1
6 R 1 0.5983 1 0.5816 1 0.6545 1 1
7 S 1 0.5380 0 0.6004 0 0.6283 0 NA
8 S 0 0.5861 1 0.6815 0 0.5850 0 NA
9 S 0 0.5745 0 0.6874 0 0.8037 0 0
10 L 0 0.8907 0 0.9227 0 0.8517 0 0
11 Y 0 0.8693 0 0.8600 0 0.8035 0 0
12 T 0 0.8969 0 0.9434 0 0.9496 0 0
13 E 0 0.8819 0 0.8957 0 0.9542 0 0
14 E 0 0.9576 0 0.9147 0 0.9353 0 0
15 D 0 0.8674 0 0.8159 0 0.8864 0 0
16 P 0 0.8702 0 0.8842 0 0.8837 0 0
17 L 0 0.6845 0 0.7790 0 0.7646 0 0
18 Q 0 0.7339 0 0.8240 0 0.6014 0 0
19 A 0 0.6845 0 0.7242 0 0.6241 0 0
20 Y 0 0.7409 0 0.5982 1 0.5441 0 NA
21 S 0 0.6304 1 0.6205 0 0.5415 0 NA
22 G 0 0.5813 1 0.5257 0 0.6799 0 NA
23 L 0 0.7961 0 0.6724 0 0.7412 0 0
24 S 0 0.5070 0 0.5328 0 0.5179 0 0
25 L 0 0.6213 0 0.5542 0 0.6619 0 0
26 F 0 0.6772 0 0.7628 0 0.6262 0 0
27 P 1 0.6254 1 0.5097 1 0.5399 1 1
28 R 1 0.7457 1 0.7825 1 0.6604 1 1
29 T 1 0.5286 1 0.6136 0 0.5032 1 NA
30 L 0 0.5132 0 0.7098 0 0.7225 0 0
31 K 1 0.5386 1 0.6577 0 0.5726 1 NA
32 S 0 0.8277 0 0.9049 0 0.8040 0 0
33 L 0 0.7146 0 0.8583 0 0.8837 0 0
34 S 0 0.8147 0 0.8165 0 0.7343 0 0
35 N 0 0.8665 0 0.9146 0 0.8130 0 0
36 P 0 0.9027 0 0.9035 0 0.8428 0 0
37 L 0 0.7336 0 0.6968 0 0.5749 0 0
38 P 1 0.7776 1 0.7614 1 0.7108 1 1
39 P 1 0.7366 1 0.7330 1 0.5362 1 1
40 S 0 0.6004 1 0.5012 0 0.5334 0 NA
41 Y 0 0.6221 0 0.7643 0 0.7031 0 0
42 Q 0 0.8028 0 0.8125 0 0.9003 0 0
43 S 0 0.8934 0 0.9372 0 0.9315 0 0
44 E 0 0.9186 0 0.9064 0 0.9141 0 0
45 D 0 0.9660 0 0.9488 0 0.9840 0 0
46 L 0 0.9812 0 0.9852 0 0.9678 0 0
47 Q 0 0.9697 0 0.9869 0 0.9773 0 0
48 Q 0 0.9427 0 0.9831 0 0.9732 0 0
49 T 0 0.9561 0 0.9762 0 0.9372 0 0
50 H 0 0.8565 0 0.8641 0 0.7673 0 0
51 T 0 0.7009 0 0.5898 0 0.6840 0 0
52 L 0 0.7867 0 0.8674 0 0.7311 0 0
53 L 0 0.8942 0 0.9098 0 0.7426 0 0
54 Q 1 0.6304 0 0.5320 0 0.5013 0 NA
55 S 0 0.7204 0 0.7442 0 0.6643 0 0
56 M 0 0.7395 0 0.7036 0 0.7836 0 0
57 P 0 0.7951 0 0.8871 0 0.8144 0 0
58 F 0 0.6405 0 0.6475 0 0.6901 0 0
59 E 1 0.5468 1 0.6192 0 0.6562 1 NA
60 I 0 0.7038 0 0.8379 0 0.7407 0 0
61 Q 1 0.5433 0 0.6014 1 0.5133 1 NA
62 S 0 0.5990 0 0.6126 0 0.6547 0 0
63 E 0 0.6716 0 0.6493 0 0.8001 0 0
64 H 0 0.9073 0 0.9033 0 0.9429 0 0
65 Q 0 0.9221 0 0.9752 0 0.9059 0 0
66 E 0 0.7820 0 0.8300 0 0.8148 0 0
67 Q 0 0.5995 0 0.7680 0 0.5204 0 0
68 A 0 0.6345 0 0.7853 0 0.7861 0 0
69 K 0 0.7817 0 0.8247 0 0.5172 0 0
70 A 0 0.7129 0 0.7865 0 0.8313 0 0
71 I 0 0.6744 0 0.6063 0 0.7355 0 0
72 L 0 0.8620 0 0.8996 0 0.7444 0 0
73 E 0 0.8842 0 0.7929 0 0.7286 0 0
74 D 0 0.9711 0 0.9785 0 0.9516 0 0
75 V 0 0.9233 0 0.9255 0 0.9057 0 0
76 D 0 0.8294 0 0.8187 0 0.8679 0 0
77 V 0 0.9335 0 0.9278 0 0.9439 0 0
78 D 0 0.9893 0 0.9929 0 0.9553 0 0
79 V 0 0.9668 0 0.9793 0 0.9751 0 0
80 Q 0 0.9679 0 0.9642 0 0.9494 0 0
81 L 0 0.9550 0 0.9428 0 0.9416 0 0
82 N 0 0.8580 0 0.8999 0 0.8971 0 0
83 P 0 0.9179 0 0.9689 0 0.9506 0 0
84 I 0 0.8604 0 0.8417 0 0.9205 0 0
85 P 0 0.6789 1 0.5110 0 0.6257 0 NA
86 N 0 0.8210 0 0.7833 0 0.6627 0 0
87 K 0 0.8222 0 0.8435 0 0.8396 0 0
88 R 1 0.6122 0 0.6491 1 0.5005 1 NA
89 E 0 0.8857 0 0.9005 0 0.8252 0 0
90 R 0 0.6661 0 0.7703 0 0.6188 0 0
91 R 1 0.6079 1 0.7157 1 0.5278 1 1
92 P 0 0.7049 0 0.7534 0 0.8889 0 0
93 G 0 0.7116 0 0.7011 0 0.8249 0 0
94 L 0 0.6356 0 0.5705 0 0.6189 0 0
95 D 1 0.6976 1 0.7488 0 0.5623 1 NA
96 R 1 0.8857 1 0.9446 1 0.7896 1 1
97 K 1 0.8115 1 0.8696 1 0.8482 1 1
98 R 1 0.8431 1 0.9562 1 0.8927 1 1
99 K 1 0.7111 1 0.8276 1 0.7319 1 1
100 S 1 0.9361 1 0.9609 1 0.8540 1 1
101 F 1 0.6962 1 0.7810 1 0.7378 1 1
102 S 1 0.6999 1 0.6103 0 0.7066 1 NA
103 L 0 0.8218 0 0.7212 0 0.7708 0 0
104 H 1 0.5000 1 0.7375 0 0.5653 1 NA
105 L 0 0.7294 0 0.6149 0 0.6408 0 0
106 T 1 0.5000 1 0.5791 1 0.5404 1 1
107 T 1 0.7821 1 0.7236 1 0.6190 1 1
108 S 1 0.6595 1 0.6742 1 0.7484 1 1
109 Q 1 0.5672 1 0.5990 1 0.8374 1 1
110 P 1 0.5250 1 0.6717 1 0.5115 1 1
111 P 1 0.5128 0 0.6165 0 0.7040 0 NA
112 P 0 0.5356 0 0.6481 0 0.8169 0 0
113 V 0 0.6592 1 0.5265 0 0.8106 0 NA
114 A 0 0.9280 0 0.9240 0 0.9472 0 0
115 P 0 0.9056 0 0.9560 0 0.9553 0 0
116 S 0 0.9465 0 0.9399 0 0.8800 0 0
117 F 0 0.9397 0 0.9079 0 0.9212 0 0
118 D 0 0.6865 1 0.5922 0 0.9158 0 NA
119 P 0 0.8316 0 0.8029 0 0.9039 0 0
120 S 0 0.6676 0 0.7681 0 0.8659 0 0
121 K 0 0.5796 0 0.5561 0 0.7493 0 0
122 Y 0 0.9187 0 0.9307 0 0.8767 0 0
123 P 0 0.7119 0 0.6175 0 0.7344 0 0
124 R 0 0.7355 0 0.7925 0 0.8862 0 0
125 S 0 0.8617 0 0.9132 0 0.8112 0 0
126 E 0 0.9068 0 0.9545 0 0.8993 0 0
127 D 0 0.8492 0 0.8115 0 0.7863 0 0
128 F 0 0.9565 0 0.9798 0 0.9232 0 0
129 F 0 0.9286 0 0.8974 0 0.8525 0 0
130 A 0 0.9380 0 0.9788 0 0.9165 0 0
131 A 0 0.9178 0 0.9037 0 0.9051 0 0
132 Y 0 0.8059 0 0.7652 0 0.7828 0 0
133 D 0 0.8989 0 0.9126 0 0.9398 0 0
134 K 0 0.8624 0 0.8966 0 0.8747 0 0
135 F 0 0.8795 0 0.9421 0 0.8615 0 0
136 E 0 0.9462 0 0.9204 0 0.9181 0 0
137 L 0 0.8411 0 0.8014 0 0.8122 0 0
138 A 0 0.6443 0 0.8560 0 0.8478 0 0
139 N 0 0.9330 0 0.8786 0 0.8808 0 0
140 R 0 0.6267 1 0.5544 0 0.5925 0 NA
141 E 0 0.7548 0 0.7614 0 0.8543 0 0
142 W 0 0.8659 0 0.8065 0 0.9010 0 0
143 Q 0 0.7197 0 0.7427 0 0.6200 0 0
144 K 1 0.5438 1 0.8052 0 0.6572 1 NA
145 Q 0 0.6619 0 0.5868 0 0.5217 0 0
146 T 1 0.6653 1 0.5882 1 0.7162 1 1
147 G 1 0.7370 1 0.7303 0 0.5526 1 NA
148 S 0 0.8357 0 0.8150 0 0.8340 0 0
149 S 0 0.8655 0 0.8814 0 0.9072 0 0
150 V 0 0.8291 0 0.8925 0 0.9210 0 0
151 I 0 0.9057 0 0.9127 0 0.9197 0 0
152 D 0 0.9425 0 0.9358 0 0.9845 0 0
153 I 0 0.9798 0 0.9737 0 0.9618 0 0
154 Q 0 0.8760 0 0.8959 0 0.8938 0 0
155 E 0 0.7654 0 0.5055 0 0.6373 0 0
156 N 0 0.8852 0 0.7412 0 0.7142 0 0
157 P 0 0.7413 0 0.7321 0 0.6537 0 0
158 P 1 0.5960 1 0.6015 0 0.5481 1 NA
159 S 1 0.5317 1 0.6384 0 0.6943 1 NA
160 R 0 0.6337 0 0.5007 1 0.5262 0 NA
161 R 1 0.5851 1 0.5802 1 0.5135 1 1
162 P 0 0.6808 0 0.6351 0 0.5128 0 0
163 R 1 0.8921 1 0.9114 1 0.8701 1 1
164 R 1 0.8848 1 0.9307 1 0.8491 1 1
165 P 1 0.7887 1 0.7034 1 0.5098 1 1
166 G 1 0.9342 1 0.8819 1 0.7535 1 1
167 I 1 0.5000 1 0.7421 0 0.6029 1 NA
168 P 1 0.7265 1 0.6435 0 0.5588 1 NA
169 G 1 0.9642 1 0.9812 1 0.9366 1 1
170 R 1 0.9127 1 0.9660 1 0.9186 1 1
171 K 1 0.8860 1 0.8975 1 0.8813 1 1
172 R 1 0.9598 1 0.9760 1 0.9334 1 1
173 R 1 0.9251 1 0.9584 1 0.9236 1 1
174 P 1 0.9332 1 0.9323 1 0.8395 1 1
175 F 1 0.9713 1 0.9868 1 0.9398 1 1
176 K 1 0.9270 1 0.9624 1 0.8261 1 1
177 E 1 0.8183 1 0.8013 1 0.7624 1 1
178 S 1 0.7832 1 0.5734 1 0.6560 1 1
179 F 0 0.5971 0 0.6438 0 0.6822 0 0
180 T 0 0.7949 0 0.8830 0 0.8629 0 0
181 D 0 0.6835 0 0.7899 0 0.5541 0 0
182 S 0 0.8900 0 0.9502 0 0.8384 0 0
183 Y 0 0.9529 0 0.9449 0 0.9240 0 0
184 F 0 0.9426 0 0.9454 0 0.9585 0 0
185 T 0 0.9732 0 0.9406 0 0.9537 0 0
186 D 0 0.9298 0 0.9509 0 0.9547 0 0
187 V 0 0.9759 0 0.9830 0 0.9528 0 0
188 I 0 0.9610 0 0.9625 0 0.9575 0 0
189 N 0 0.9530 0 0.8499 0 0.9236 0 0
190 L 0 0.9197 0 0.9506 0 0.9012 0 0
191 E 0 0.8834 0 0.9446 0 0.9386 0 0
192 A 0 0.9568 0 0.9432 0 0.9606 0 0
193 S 0 0.8996 0 0.9447 0 0.9342 0 0
194 E 0 0.9061 0 0.8690 0 0.9274 0 0
195 K 0 0.9004 0 0.9411 0 0.8886 0 0
196 E 0 0.9613 0 0.9883 0 0.9699 0 0
197 I 0 0.9238 0 0.9403 0 0.8731 0 0
198 P 0 0.9736 0 0.9683 0 0.9696 0 0
199 I 0 0.8997 0 0.8730 0 0.8710 0 0
200 A 0 0.8974 0 0.9152 0 0.9499 0 0
201 S 0 0.9480 0 0.9446 0 0.9100 0 0
202 E 0 0.9406 0 0.9672 0 0.9513 0 0
203 Q 0 0.9488 0 0.9395 0 0.9674 0 0
204 S 0 0.9611 0 0.9218 0 0.9820 0 0
205 L 0 0.8879 0 0.9431 0 0.8843 0 0
206 E 0 0.9839 0 0.9615 0 0.9769 0 0
207 S 0 0.9701 0 0.9408 0 0.9548 0 0
208 A 0 0.8701 0 0.9144 0 0.8252 0 0
209 T 0 0.9508 0 0.9263 0 0.9121 0 0
210 A 0 0.8954 0 0.9433 0 0.9113 0 0
211 A 0 0.9302 0 0.7909 0 0.8807 0 0
212 H 0 0.9315 0 0.9485 0 0.9424 0 0
213 V 0 0.9426 0 0.9442 0 0.9540 0 0
214 T 0 0.9705 0 0.9691 0 0.9807 0 0
215 T 0 0.8138 0 0.7331 0 0.9105 0 0
216 V 0 0.8436 0 0.8242 0 0.9431 0 0
217 D 0 0.9321 0 0.9417 0 0.9610 0 0
218 R 0 0.9702 0 0.9633 0 0.9515 0 0
219 E 0 0.9913 0 0.9884 0 0.9914 0 0
220 V 0 0.9849 0 0.9796 0 0.9903 0 0
221 D 0 0.8630 0 0.8995 0 0.8942 0 0
222 D 0 0.9476 0 0.9410 0 0.9840 0 0
223 S 0 0.9635 0 0.9437 0 0.9175 0 0
224 T 0 0.9436 0 0.9699 0 0.9334 0 0
225 V 0 0.9154 0 0.8793 0 0.8980 0 0
226 D 0 0.7600 0 0.8837 0 0.8066 0 0
227 T 0 0.9667 0 0.9464 0 0.9397 0 0
228 D 0 0.8606 0 0.6896 0 0.8529 0 0
229 K 0 0.6826 0 0.5714 0 0.7255 0 0
230 D 0 0.6041 0 0.6211 0 0.7232 0 0
231 L 0 0.7639 0 0.8070 0 0.8327 0 0
232 N 0 0.6537 0 0.7196 0 0.7528 0 0
233 N 0 0.8913 0 0.8888 0 0.9226 0 0
234 V 0 0.9833 0 0.9733 0 0.9516 0 0
235 L 0 0.9215 0 0.9471 0 0.8704 0 0
236 K 0 0.9468 0 0.9370 0 0.8933 0 0
237 D 0 0.9673 0 0.9637 0 0.9466 0 0
238 L 0 0.9739 0 0.9846 0 0.8716 0 0
239 L 0 0.8571 0 0.9248 0 0.8529 0 0
240 A 0 0.5504 0 0.7817 0 0.7229 0 0
241 C 0 0.7305 0 0.7713 0 0.8585 0 0
242 S 0 0.7827 0 0.6486 0 0.6297 0 0
243 R 1 0.5688 0 0.6844 0 0.6686 0 NA
244 E 0 0.8114 0 0.7189 0 0.9405 0 0
245 E 0 0.9410 0 0.9572 0 0.9617 0 0
246 L 0 0.9698 0 0.9808 0 0.9739 0 0
247 E 0 0.9585 0 0.9592 0 0.9667 0 0
248 G 0 0.9413 0 0.9232 0 0.9689 0 0
249 D 0 0.9390 0 0.9732 0 0.9506 0 0
250 G 0 0.9026 0 0.9282 0 0.9273 0 0
251 A 0 0.9079 0 0.9152 0 0.9653 0 0
252 I 0 0.9768 0 0.9743 0 0.9697 0 0
253 K 0 0.8369 0 0.8820 0 0.8309 0 0
254 L 0 0.8358 0 0.9442 0 0.9280 0 0
255 L 0 0.9464 0 0.9150 0 0.9230 0 0
256 E 0 0.5908 0 0.5931 0 0.6932 0 0
257 E 0 0.7826 0 0.6033 0 0.7583 0 0
258 R 0 0.5360 0 0.5383 1 0.5281 0 NA
259 L 0 0.6978 0 0.7504 0 0.8931 0 0
260 Q 0 0.6325 0 0.5943 0 0.7134 0 0
261 I 0 0.7313 0 0.5256 0 0.7976 0 0
262 K 1 0.7211 1 0.5689 0 0.7791 1 NA
263 S 0 0.8206 0 0.8782 0 0.9086 0 0
264 F 0 0.8218 0 0.7779 0 0.8883 0 0
265 N 0 0.8157 0 0.7437 0 0.9186 0 0
266 I 0 0.8447 0 0.7180 0 0.9582 0 0
267 E 0 0.7501 0 0.8327 0 0.9648 0 0
268 K 0 0.7711 0 0.7848 0 0.8323 0 0
269 F 0 0.9217 0 0.8808 0 0.9273 0 0
270 S 0 0.7168 0 0.6375 0 0.9153 0 0
271 I 0 0.6878 1 0.5034 0 0.8038 0 NA
272 P 0 0.6005 0 0.6142 0 0.7550 0 0
273 E 0 0.7119 0 0.7055 0 0.8102 0 0
274 F 0 0.9663 0 0.9597 0 0.9721 0 0
275 Q 0 0.8169 0 0.9036 0 0.8736 0 0
276 D 0 0.9075 0 0.9025 0 0.8938 0 0
277 V 0 0.8093 0 0.8939 0 0.8832 0 0
278 R 0 0.5898 0 0.6629 0 0.6190 0 0
279 K 0 0.5709 0 0.7328 1 0.5714 0 NA
280 M 0 0.7486 0 0.7058 0 0.6332 0 0
281 N 0 0.6777 0 0.7680 0 0.7037 0 0
282 L 0 0.8035 0 0.7619 0 0.6904 0 0
283 K 0 0.6689 0 0.5908 0 0.7740 0 0
284 A 0 0.9154 0 0.9252 0 0.9132 0 0
285 S 0 0.8879 0 0.9521 0 0.8500 0 0
286 G 0 0.8247 0 0.7454 0 0.6528 0 0
287 S 0 0.8189 0 0.6876 0 0.6270 0 0
288 N 1 0.5587 0 0.5081 1 0.7007 1 NA
289 P 1 0.6059 1 0.5926 1 0.5128 1 1
290 P 0 0.6392 1 0.5336 1 0.6715 1 NA
291 N 1 0.7601 1 0.8135 1 0.9092 1 1
292 R 1 0.6843 1 0.5204 1 0.7425 1 1
293 K 1 0.7505 1 0.7671 1 0.8865 1 1
294 S 0 0.7037 0 0.7394 0 0.7162 0 0
295 L 0 0.8774 0 0.9367 0 0.8277 0 0
296 S 0 0.9440 0 0.8386 0 0.8437 0 0
297 D 0 0.8971 0 0.9296 0 0.9288 0 0
298 I 0 0.8976 0 0.9562 0 0.8808 0 0
299 Q 0 0.8126 0 0.8607 0 0.7714 0 0
300 N 0 0.8536 0 0.8016 0 0.8215 0 0
301 I 0 0.9708 0 0.9432 0 0.8923 0 0
302 L 0 0.9679 0 0.9626 0 0.9010 0 0
303 K 1 0.6018 0 0.5172 1 0.7254 1 NA
304 G 1 0.7053 1 0.7501 1 0.8559 1 1
305 T 0 0.7655 0 0.7005 1 0.5800 0 NA
306 N 0 0.5174 0 0.7219 1 0.5284 0 NA
307 R 1 0.6068 0 0.5150 1 0.7164 1 NA
308 V 0 0.7574 0 0.8016 0 0.5545 0 0
309 A 0 0.8522 0 0.8690 0 0.8341 0 0
310 V 0 0.5119 0 0.6687 1 0.5378 0 NA
311 R 1 0.5000 0 0.5468 1 0.6840 1 NA
312 K 1 0.6303 0 0.5330 1 0.7201 1 NA
313 N 0 0.6858 0 0.8174 0 0.5103 0 0
314 S 0 0.6182 0 0.8684 0 0.8427 0 0
315 H 0 0.6291 0 0.6234 1 0.6369 0 NA
316 S 0 0.6779 0 0.7190 0 0.8925 0 0
317 P 0 0.7605 0 0.8192 0 0.8977 0 0
318 S 1 0.5450 1 0.5780 1 0.5522 1 1
319 P 0 0.8163 0 0.7981 0 0.8664 0 0
320 Q 0 0.5370 0 0.7758 0 0.7567 0 0
321 T 1 0.5580 1 0.5000 0 0.8050 1 NA
322 I 0 0.8170 0 0.9057 0 0.9093 0 0
323 K 0 0.8013 0 0.7065 0 0.8051 0 0
324 H 0 0.8941 0 0.8484 0 0.6943 0 0
325 F 0 0.7914 0 0.8152 0 0.8060 0 0
326 S 0 0.7001 0 0.6959 0 0.6861 0 0
327 S 0 0.7899 0 0.6956 0 0.6508 0 0
328 P 0 0.5620 1 0.6283 1 0.5812 1 NA
329 N 1 0.7008 1 0.7950 1 0.8880 1 1
330 P 0 0.6450 1 0.5062 0 0.5771 0 NA
331 P 0 0.5704 0 0.5991 1 0.5734 0 NA
332 V 1 0.7267 1 0.7715 1 0.7964 1 1
333 D 1 0.6155 1 0.6889 0 0.6908 1 NA
334 Q 0 0.6488 0 0.5157 1 0.5281 0 NA
335 F 1 0.5000 0 0.6579 0 0.6145 0 NA
336 S 0 0.7453 0 0.7871 0 0.8775 0 0
337 F 0 0.9184 0 0.8947 0 0.9274 0 0
338 P 0 0.8961 0 0.8781 0 0.9410 0 0
339 D 0 0.5760 0 0.6300 0 0.8996 0 0
340 I 0 0.9087 0 0.9100 0 0.9641 0 0
341 H 0 0.9727 0 0.9383 0 0.9758 0 0
342 N 0 0.9496 0 0.9239 0 0.8734 0 0
343 L 0 0.9190 0 0.8708 0 0.9378 0 0
344 L 0 0.8677 0 0.8842 0 0.8936 0 0
345 P 1 0.5265 0 0.7353 1 0.6119 1 NA
346 G 0 0.5527 0 0.6001 1 0.5883 0 NA
347 D 0 0.5861 0 0.6584 1 0.7008 0 NA
348 Q 0 0.8074 0 0.9080 1 0.5178 0 NA
349 Q 0 0.5930 0 0.5736 0 0.5419 0 0
350 P 1 0.6191 0 0.7066 0 0.5108 0 NA
351 S 0 0.8767 0 0.7816 0 0.9078 0 0
352 E 0 0.8451 0 0.8299 0 0.8726 0 0
353 V 0 0.9143 0 0.9446 0 0.9647 0 0
354 N 0 0.9773 0 0.9608 0 0.9665 0 0
355 V 0 0.6484 0 0.8463 0 0.9228 0 0
356 Q 0 0.9353 0 0.9507 0 0.9428 0 0
357 P 0 0.9869 0 0.9917 0 0.9786 0 0
358 I 0 0.9459 0 0.9731 0 0.9774 0 0
359 A 0 0.9605 0 0.9576 0 0.9744 0 0
360 K 0 0.8998 0 0.9302 0 0.9191 0 0
361 D 0 0.9376 0 0.8910 0 0.9747 0 0
362 I 0 0.9357 0 0.9319 0 0.9414 0 0
363 P 0 0.9046 0 0.9338 0 0.9173 0 0
364 N 0 0.8428 0 0.7868 0 0.5783 0 0
365 T 0 0.7791 0 0.8820 0 0.7826 0 0
366 S 0 0.9053 0 0.9026 0 0.6707 0 0
367 P 0 0.6934 0 0.6594 0 0.7266 0 0
368 T 1 0.5568 0 0.6186 0 0.5832 0 NA
369 N 1 0.6250 1 0.5464 0 0.5845 1 NA
370 V 0 0.7866 0 0.8392 0 0.8656 0 0
371 G 0 0.8384 0 0.8492 0 0.8746 0 0
372 T 0 0.8735 0 0.9276 0 0.7648 0 0
373 V 0 0.8719 0 0.8310 0 0.7692 0 0
374 D 0 0.8167 0 0.8127 0 0.7535 0 0
375 V 0 0.8253 0 0.7631 0 0.8244 0 0
376 A 0 0.8651 0 0.9148 0 0.8883 0 0
377 S 0 0.9264 0 0.9013 0 0.8839 0 0
378 P 0 0.9389 0 0.8692 0 0.9586 0 0
379 F 0 0.9240 0 0.9205 0 0.9028 0 0
380 N 0 0.8944 0 0.8506 0 0.9015 0 0
381 D 0 0.9316 0 0.9365 0 0.7681 0 0
382 S 0 0.9133 0 0.9368 0 0.9006 0 0
383 V 0 0.9274 0 0.8522 0 0.8945 0 0
384 V 0 0.8885 0 0.8824 0 0.8076 0 0
385 K 0 0.6253 0 0.6994 0 0.6278 0 0
386 R 0 0.5310 0 0.7945 0 0.6053 0 0
387 S 0 0.8124 0 0.8895 0 0.8282 0 0
388 G 0 0.8997 0 0.9074 0 0.9350 0 0
389 E 0 0.7500 0 0.7599 0 0.7258 0 0
390 D 0 0.8981 0 0.8550 0 0.9326 0 0
391 D 0 0.9328 0 0.9633 0 0.9608 0 0
392 S 0 0.9279 0 0.9428 0 0.9491 0 0
393 H 0 0.8908 0 0.9232 0 0.8719 0 0
394 I 0 0.8439 0 0.8981 0 0.8655 0 0
395 H 0 0.6676 0 0.6959 0 0.5258 0 0
396 S 0 0.5790 0 0.6992 0 0.7356 0 0
397 G 0 0.8096 0 0.8586 0 0.8931 0 0
398 I 0 0.6549 0 0.6908 0 0.6338 0 0
399 H 0 0.7991 0 0.6212 0 0.8106 0 0
400 R 0 0.7045 0 0.7440 0 0.8639 0 0
401 S 0 0.8402 0 0.8932 0 0.8300 0 0
402 H 0 0.6984 0 0.6622 0 0.7761 0 0
403 L 0 0.8684 0 0.8513 0 0.9053 0 0
404 S 0 0.8375 0 0.8334 0 0.8709 0 0
405 R 0 0.6212 0 0.7637 0 0.7764 0 0
406 D 0 0.8010 0 0.9033 0 0.8724 0 0
407 G 0 0.7089 0 0.7556 0 0.5269 0 0
408 N 0 0.7830 0 0.7678 0 0.6008 0 0
409 P 0 0.8674 0 0.8862 0 0.7999 0 0
410 D 0 0.7933 0 0.7822 0 0.7532 0 0
411 I 0 0.8631 0 0.8580 0 0.8371 0 0
412 C 0 0.9327 0 0.9520 0 0.8945 0 0
413 V 0 0.8426 0 0.9053 0 0.7697 0 0
414 M 0 0.9415 0 0.9126 0 0.8866 0 0
415 D 0 0.9315 0 0.9167 0 0.7859 0 0
416 S 0 0.8872 0 0.9310 0 0.9446 0 0
417 I 0 0.9428 0 0.8734 0 0.9109 0 0
418 S 0 0.8547 0 0.7696 0 0.6091 0 0
419 N 0 0.6379 1 0.5489 1 0.7404 1 NA
420 R 1 0.6364 1 0.5850 1 0.6961 1 1
421 S 0 0.5899 1 0.5154 1 0.7232 1 NA
422 S 1 0.5610 1 0.5363 1 0.5117 1 1
423 A 0 0.7964 0 0.8099 0 0.8156 0 0
424 M 0 0.9330 0 0.9595 0 0.9618 0 0
425 L 0 0.8912 0 0.9471 0 0.8498 0 0
426 Q 0 0.8316 0 0.9040 0 0.8537 0 0
427 K 0 0.8715 0 0.9162 0 0.8939 0 0
428 N 0 0.9226 0 0.9214 0 0.8007 0 0
429 V 0 0.7067 0 0.8032 0 0.5647 0 0
430 D 0 0.6497 0 0.6074 0 0.5109 0 0
431 M 0 0.6256 0 0.7573 0 0.6028 0 0
432 R 0 0.5870 1 0.5189 0 0.6224 0 NA
433 T 0 0.6216 0 0.6669 1 0.6220 0 NA
434 K 0 0.9291 0 0.9339 0 0.8745 0 0
435 G 0 0.8471 0 0.8599 0 0.7053 0 0
436 K 0 0.8592 0 0.8700 0 0.9138 0 0
437 E 0 0.8278 0 0.8679 0 0.9287 0 0
438 V 0 0.9547 0 0.9368 0 0.9022 0 0
439 D 0 0.8519 0 0.8857 0 0.7207 0 0
440 V 0 0.8418 0 0.8737 0 0.8579 0 0
441 P 0 0.8058 0 0.6779 0 0.6510 0 0
442 M 0 0.8244 0 0.8967 0 0.8132 0 0
443 S 0 0.8040 0 0.7647 0 0.8134 0 0
444 E 0 0.8186 0 0.7981 0 0.7091 0 0
445 S 0 0.8149 0 0.8307 0 0.9209 0 0
446 G 0 0.6936 0 0.7142 0 0.8423 0 0
447 A 0 0.7697 0 0.8156 0 0.7634 0 0
448 N 0 0.9093 0 0.8882 0 0.8134 0 0
449 R 0 0.6387 0 0.8591 0 0.5666 0 0
450 N 0 0.7286 0 0.7915 0 0.5809 0 0
451 T 0 0.5847 0 0.7483 0 0.5092 0 0
452 G 0 0.7178 0 0.7527 0 0.7888 0 0
453 D 0 0.7368 0 0.8069 0 0.5836 0 0
454 R 0 0.8162 0 0.8427 0 0.6226 0 0
455 E 0 0.7348 0 0.7941 0 0.8116 0 0
456 N 0 0.9594 0 0.8919 0 0.9152 0 0
457 D 0 0.8306 0 0.7752 0 0.8517 0 0
458 A 0 0.8329 0 0.8896 0 0.8767 0 0
459 E 0 0.9169 0 0.9553 0 0.9288 0 0
460 I 0 0.9428 0 0.9258 0 0.9634 0 0
461 N 0 0.9591 0 0.9338 0 0.9183 0 0
462 E 0 0.9167 0 0.8870 0 0.9705 0 0
463 E 0 0.9707 0 0.9748 0 0.9744 0 0
464 T 0 0.7746 0 0.8123 0 0.8241 0 0
465 D 0 0.9173 0 0.9463 0 0.9504 0 0
466 N 0 0.9307 0 0.9450 0 0.9129 0 0
467 L 0 0.9580 0 0.9336 0 0.9578 0 0
468 E 0 0.9742 0 0.9612 0 0.9489 0 0
469 R 0 0.9759 0 0.9787 0 0.9769 0 0
470 L 0 0.9613 0 0.9838 0 0.9771 0 0
471 A 0 0.9540 0 0.9480 0 0.9375 0 0
472 E 0 0.9394 0 0.9560 0 0.8202 0 0
473 C 0 0.9449 0 0.9794 0 0.9552 0 0
474 A 0 0.8784 0 0.8966 0 0.9268 0 0
475 S 0 0.9299 0 0.9654 0 0.9548 0 0
476 K 0 0.9379 0 0.9566 0 0.9613 0 0
477 E 0 0.8874 0 0.9415 0 0.9401 0 0
478 V 0 0.9772 0 0.9768 0 0.9770 0 0
479 T 0 0.9497 0 0.9276 0 0.9359 0 0
480 R 0 0.7473 0 0.8226 0 0.8546 0 0
481 P 0 0.8281 0 0.8796 0 0.9023 0 0
482 F 0 0.8411 0 0.8838 0 0.8978 0 0
483 T 0 0.9281 0 0.9336 0 0.9399 0 0
484 V 0 0.9362 0 0.9425 0 0.9479 0 0
485 E 0 0.9685 0 0.9687 0 0.9844 0 0
486 E 0 0.9627 0 0.9730 0 0.9443 0 0
487 D 0 0.9695 0 0.9796 0 0.9836 0 0
488 S 0 0.9820 0 0.9886 0 0.9868 0 0
489 I 0 0.9845 0 0.9878 0 0.9896 0 0
490 P 0 0.9932 0 0.9837 0 0.9801 0 0
491 Y 0 0.9959 0 0.9926 0 0.9895 0 0
492 Q 0 0.9831 0 0.9870 0 0.9714 0 0
493 Q 0 0.9739 0 0.9704 0 0.9667 0 0
494 G 0 0.9287 0 0.9764 0 0.9088 0 0
495 A 0 0.9451 0 0.9681 0 0.8915 0 0
496 S 0 0.9092 0 0.9279 0 0.8338 0 0
497 S 0 0.9336 0 0.9657 0 0.8902 0 0
498 K 0 0.8995 0 0.9590 0 0.8434 0 0
499 S 0 0.8938 0 0.8956 0 0.7685 0 0
500 P 0 0.9256 0 0.9353 0 0.8380 0 0
501 N 0 0.9266 0 0.8816 0 0.8218 0 0
502 R 0 0.8248 0 0.8714 0 0.8758 0 0
503 A 0 0.9719 0 0.9772 0 0.9800 0 0
504 P 0 0.9296 0 0.9614 0 0.9244 0 0
505 E 0 0.9200 0 0.9575 0 0.9604 0 0
506 Q 0 0.9679 0 0.9731 0 0.9683 0 0
507 Y 0 0.9436 0 0.9721 0 0.9517 0 0
508 N 0 0.9393 0 0.9419 0 0.9244 0 0
509 T 0 0.7302 0 0.8809 0 0.8434 0 0
510 M 0 0.8317 0 0.9066 0 0.8789 0 0
511 G 0 0.6511 0 0.8473 0 0.7420 0 0
512 G 0 0.8152 0 0.8904 0 0.6768 0 0
513 S 0 0.8428 0 0.8074 0 0.9001 0 0
514 L 0 0.6578 0 0.8492 0 0.8025 0 0
515 E 0 0.9100 0 0.9136 0 0.9268 0 0
516 H 0 0.9156 0 0.9589 0 0.8763 0 0
517 A 0 0.9669 0 0.9850 0 0.9795 0 0
518 E 0 0.9821 0 0.9814 0 0.9631 0 0
519 H 0 0.9728 0 0.9765 0 0.9552 0 0
520 N 0 0.9629 0 0.9798 0 0.9487 0 0
521 Q 0 0.9488 0 0.9411 0 0.9776 0 0
522 G 0 0.9860 0 0.9803 0 0.9754 0 0
523 L 0 0.9696 0 0.9688 0 0.9562 0 0
524 H 0 0.9734 0 0.9615 0 0.9563 0 0
525 E 0 0.9838 0 0.9854 0 0.9833 0 0
526 E 0 0.9906 0 0.9898 0 0.9768 0 0
527 E 0 0.9746 0 0.9783 0 0.9884 0 0
528 N 0 0.9831 0 0.9846 0 0.9727 0 0
529 V 0 0.9831 0 0.9869 0 0.9901 0 0
530 N 0 0.9900 0 0.9880 0 0.9810 0 0
531 T 0 0.9763 0 0.9872 0 0.9741 0 0
532 G 0 0.9944 0 0.9964 0 0.9899 0 0
533 S 0 0.9726 0 0.9827 0 0.9800 0 0
534 A 0 0.9759 0 0.9851 0 0.9617 0 0
535 S 0 0.9685 0 0.9731 0 0.9728 0 0
536 G 0 0.9796 0 0.9733 0 0.9831 0 0
537 L 0 0.9647 0 0.9843 0 0.9704 0 0
538 Q 0 0.9927 0 0.9768 0 0.9873 0 0
539 V 0 0.9748 0 0.9829 0 0.9250 0 0
540 E 0 0.9691 0 0.9726 0 0.9079 0 0
541 N 0 0.9474 0 0.9589 0 0.8870 0 0
542 A 0 0.9578 0 0.9728 0 0.9490 0 0
543 P 0 0.9654 0 0.9610 0 0.9392 0 0
544 E 0 0.8975 0 0.9726 0 0.9143 0 0
545 V 0 0.8669 0 0.9187 0 0.8771 0 0
546 H 0 0.9354 0 0.9390 0 0.9141 0 0
547 K 0 0.9014 0 0.9288 0 0.7994 0 0
548 Y 0 0.9158 0 0.9375 0 0.8734 0 0
549 S 0 0.7460 0 0.7401 0 0.6922 0 0
550 H 0 0.7017 0 0.7571 0 0.6996 0 0
551 K 0 0.8647 0 0.8718 0 0.8351 0 0
552 Q 0 0.8901 0 0.8826 0 0.8164 0 0
553 T 0 0.8836 0 0.9423 0 0.8829 0 0
554 N 0 0.7757 0 0.9030 0 0.7501 0 0
555 K 0 0.8217 0 0.8105 0 0.7859 0 0
556 R 0 0.7541 0 0.7852 0 0.7730 0 0
557 R 0 0.5915 0 0.6786 0 0.6102 0 0
558 K 0 0.5492 0 0.7419 0 0.5298 0 0
559 R 0 0.6042 0 0.7034 0 0.7943 0 0
560 G 0 0.8194 0 0.9106 0 0.8498 0 0
561 S 0 0.9201 0 0.9505 0 0.9317 0 0
562 S 0 0.9379 0 0.9444 0 0.9353 0 0
563 D 0 0.8914 0 0.9346 0 0.9377 0 0
564 S 0 0.9606 0 0.9551 0 0.9671 0 0
565 N 0 0.9648 0 0.9632 0 0.9642 0 0
566 V 0 0.9861 0 0.9653 0 0.9832 0 0
567 K 0 0.9347 0 0.9510 0 0.9357 0 0
568 K 0 0.9791 0 0.9888 0 0.9820 0 0
569 R 0 0.9457 0 0.9556 0 0.9703 0 0
570 S 0 0.9699 0 0.9723 0 0.9514 0 0
571 K 0 0.9420 0 0.9670 0 0.9399 0 0
572 T 0 0.8992 0 0.9498 0 0.9268 0 0
573 V 0 0.9557 0 0.9171 0 0.9510 0 0
574 H 0 0.9501 0 0.9398 0 0.9026 0 0
575 G 0 0.9657 0 0.9755 0 0.9757 0 0
576 E 0 0.9725 0 0.9703 0 0.9766 0 0
577 T 0 0.8717 0 0.9517 0 0.9477 0 0
578 G 0 0.9840 0 0.9887 0 0.9845 0 0
579 G 0 0.9727 0 0.9772 0 0.9530 0 0
580 D 0 0.9680 0 0.9750 0 0.9386 0 0
581 K 0 0.9836 0 0.9806 0 0.9730 0 0
582 Q 0 0.9755 0 0.9865 0 0.9594 0 0
583 M 0 0.9857 0 0.9899 0 0.9708 0 0
584 K 0 0.9650 0 0.9767 0 0.9761 0 0
585 T 0 0.9556 0 0.9470 0 0.9519 0 0
586 L 0 0.9672 0 0.9822 0 0.9522 0 0
587 P 0 0.9890 0 0.9768 0 0.9642 0 0
588 H 0 0.9613 0 0.9702 0 0.9533 0 0
589 E 0 0.8687 0 0.9221 0 0.8076 0 0
590 S 0 0.8749 0 0.8642 0 0.9032 0 0
591 R 0 0.9011 0 0.9624 0 0.9548 0 0
592 A 0 0.8951 0 0.9241 0 0.7642 0 0
593 K 0 0.8292 0 0.8521 0 0.7720 0 0
594 K 0 0.8682 0 0.7694 0 0.7401 0 0
595 Q 0 0.8263 0 0.9331 0 0.7575 0 0
596 T 0 0.8622 0 0.8899 0 0.8159 0 0
597 K 0 0.8737 0 0.9510 0 0.8061 0 0
598 G 0 0.8799 0 0.9319 0 0.8583 0 0
599 K 0 0.8442 0 0.9205 0 0.7546 0 0
600 S 0 0.8867 0 0.8970 0 0.7260 0 0
601 N 0 0.8625 0 0.8864 0 0.7766 0 0
602 E 0 0.8085 0 0.8540 0 0.6451 0 0
603 R 0 0.7803 0 0.8371 0 0.6519 0 0
604 E 0 0.8058 0 0.8888 0 0.6668 0 0
605 E 0 0.6924 0 0.7361 0 0.5898 0 0
606 K 1 0.8474 1 0.7122 1 0.7918 1 1
607 K 1 0.6676 1 0.5021 1 0.6523 1 1
608 P 1 0.5117 0 0.7111 1 0.6198 1 NA
609 K 1 0.8817 1 0.7129 1 0.9204 1 1
610 K 1 0.7256 1 0.7523 1 0.7596 1 1
611 T 1 0.7562 1 0.6325 1 0.7988 1 1
612 L 1 0.6802 1 0.6447 1 0.6187 1 1
613 T 0 0.6579 0 0.6899 1 0.5642 0 NA
614 H 0 0.6491 0 0.6113 0 0.6148 0 0
615 E 1 0.7061 1 0.5951 1 0.6497 1 1
616 G 1 0.5202 1 0.5347 0 0.5425 1 NA
617 K 1 0.5257 0 0.5896 0 0.5285 0 NA
618 L 0 0.6777 0 0.7493 0 0.8578 0 0
619 F 0 0.7679 0 0.8698 0 0.8573 0 0
620 S 0 0.6408 0 0.6003 0 0.7965 0 0
621 C 0 0.5967 0 0.5651 0 0.8538 0 0
622 R 0 0.5507 0 0.5143 0 0.6430 0 0
623 K 0 0.5395 0 0.7612 0 0.6241 0 0
624 S 0 0.7353 0 0.6830 0 0.8499 0 0
625 L 0 0.8151 0 0.8854 0 0.8507 0 0
626 A 0 0.7873 0 0.8856 0 0.8468 0 0
627 A 0 0.8513 0 0.9109 0 0.8621 0 0
628 A 0 0.7907 0 0.9178 0 0.8513 0 0
629 G 0 0.8558 0 0.8428 0 0.8829 0 0
630 T 0 0.8684 0 0.8897 0 0.8783 0 0
631 K 0 0.7652 0 0.7334 0 0.6981 0 0
632 I 0 0.9492 0 0.9012 0 0.8459 0 0
633 E 0 0.9118 0 0.8636 0 0.7431 0 0
634 G 0 0.9068 0 0.9043 0 0.8340 0 0
635 G 0 0.6063 1 0.6339 1 0.6144 1 NA
636 V 0 0.5473 0 0.5133 1 0.5282 0 NA
637 R 1 0.9662 1 0.9427 1 0.9098 1 1
638 R 1 0.9822 1 0.9923 1 0.9318 1 1
639 S 1 0.9198 1 0.9120 1 0.8556 1 1
640 T 1 0.9138 1 0.9343 1 0.8724 1 1
641 R 1 0.9501 1 0.9882 1 0.9283 1 1
642 I 1 0.7575 1 0.7706 1 0.7683 1 1
643 K 1 0.8784 1 0.8463 1 0.7666 1 1
644 S 1 0.6453 1 0.5908 0 0.5596 1 NA
645 R 1 0.7058 1 0.7709 0 0.5066 1 NA
646 P 0 0.6370 1 0.5630 0 0.6147 0 NA
647 L 0 0.7989 0 0.8862 0 0.5185 0 0
648 E 0 0.7151 0 0.7743 0 0.5037 0 0
649 Y 0 0.5946 0 0.5424 0 0.5563 0 0
650 W 0 0.7083 0 0.6913 0 0.7384 0 0
651 R 1 0.6771 1 0.6032 0 0.5699 1 NA
652 G 0 0.5895 1 0.5073 1 0.5391 1 NA
653 E 0 0.6505 0 0.7705 0 0.6123 0 0
654 R 0 0.6488 1 0.5017 0 0.6098 0 NA
655 F 0 0.9202 0 0.9447 0 0.9035 0 0
656 L 0 0.8231 0 0.8567 0 0.8171 0 0
657 Y 0 0.5636 0 0.6905 0 0.5651 0 0
658 G 0 0.8838 0 0.9288 0 0.9314 0 0
659 R 0 0.7511 0 0.7002 0 0.7884 0 0
660 I 0 0.6710 0 0.8668 0 0.5808 0 0
661 H 0 0.5138 0 0.7752 0 0.6276 0 0
662 E 0 0.6994 0 0.7112 0 0.6171 0 0
663 S 0 0.8199 0 0.8261 0 0.6520 0 0
664 L 0 0.8722 0 0.8788 0 0.6969 0 0
665 T 0 0.7215 0 0.8867 0 0.6655 0 0
666 T 0 0.5498 0 0.6200 0 0.6845 0 0
667 V 0 0.8808 0 0.8427 0 0.8479 0 0
668 I 0 0.7274 0 0.8601 0 0.7527 0 0
669 G 0 0.6541 0 0.8671 0 0.6799 0 0
670 I 0 0.6907 0 0.7001 0 0.6322 0 0
671 K 1 0.9383 1 0.8985 1 0.6112 1 1
672 Y 1 0.5140 1 0.5183 0 0.6699 1 NA
673 A 0 0.5998 0 0.6379 0 0.5901 0 0
674 S 0 0.5875 1 0.6104 0 0.6628 0 NA
675 P 1 0.7896 1 0.5948 0 0.5176 1 NA
676 G 1 0.5555 1 0.6072 0 0.5581 1 NA
677 E 1 0.6147 0 0.5428 1 0.8329 1 NA
678 G 1 0.5163 0 0.6102 0 0.5700 0 NA
679 K 0 0.5707 0 0.7400 0 0.5478 0 0
680 R 0 0.6339 0 0.8334 0 0.5328 0 0
681 D 0 0.6699 0 0.7839 0 0.6715 0 0
682 S 0 0.8502 0 0.9569 0 0.7836 0 0
683 R 0 0.7236 0 0.7069 0 0.6551 0 0
684 A 0 0.8400 0 0.8733 0 0.8628 0 0
685 S 0 0.8868 0 0.8976 0 0.8518 0 0
686 K 1 0.6625 1 0.7532 1 0.6002 1 1
687 V 1 0.5533 1 0.7457 1 0.6583 1 1
688 K 1 0.7113 1 0.5838 0 0.5806 1 NA
689 S 1 0.6111 1 0.5939 1 0.6121 1 1
690 F 0 0.7616 0 0.7418 0 0.7930 0 0
691 V 0 0.9726 0 0.9558 0 0.9258 0 0
692 S 0 0.6405 0 0.5949 1 0.5161 0 NA
693 D 0 0.8276 0 0.7903 0 0.6159 0 0
694 E 0 0.8403 0 0.6892 0 0.7228 0 0
695 Y 0 0.7855 0 0.8109 0 0.7727 0 0
696 K 0 0.8006 0 0.7413 0 0.8863 0 0
697 K 0 0.8930 0 0.9350 0 0.9267 0 0
698 L 0 0.9175 0 0.9160 0 0.8972 0 0
699 V 0 0.9600 0 0.9790 0 0.9450 0 0
700 D 0 0.7801 0 0.8067 0 0.9157 0 0
701 F 0 0.9162 0 0.8894 0 0.8614 0 0
702 A 0 0.7257 0 0.5981 0 0.8631 0 0
703 A 0 0.5500 0 0.6941 0 0.7437 0 0
704 L 1 0.6780 1 0.7408 0 0.5744 1 NA
705 H 1 0.6852 1 0.7563 1 0.5180 1 1
